# Supplementary material for: High-throughput production of cheap mineral-based two-dimensional electrocatalysts for high-current-density hydrogen evolution
Source: Nat Commun. 2020 Jul 24;11:3724. doi: 10.1038/s41467-020-17121-8 (PMC7381654; doi:10.1038/s41467-020-17121-8)
Supplement: Supplementary file 5 — Source Data [file 41467_2020_17121_MOESM5_ESM.xlsx]

## Sheet: Figure 2b
Figure 2b
	Thickness (nm)	Counts
	5	1
	7.5	4
	10	8
	12.5	17
	15	30
	17.5	26
	20	10
	22.5	3
	25	1

## Sheet: Figure 2c
Figure 2c
	Lateral size (μm)	Counts
	0.2	4
	0.3	10
	0.4	10
	0.5	20
	0.6	27
	0.7	10
	0.8	8
	0.9	6
	1	5

## Sheet: Figure 2e
Inset in Figure 2e
	Lateral size (μm)	Counts
	1.5	6
	2	12
	2.5	26
	3	22
	3.5	20
	4	10
	4.5	2
	5	2

## Sheet: Figure 2f
Figure 2f
	HC-MoS2/Mo2C		MoS2 (PDF 03-065-0160)		Mo2C (PDF 00-001-1188)
	2θ	Intensity	2θ	Intensity	2θ	Intensity
	Degree	a.u.	Degree	a.u.	Degree	a.u.
	10	128	14.397	100	34.467	29
	10.0205	132	29.027	1.1	38.101	24
	10.0411	134	32.686	21.3	39.492	100
	10.0616	154	33.51	10	52.23	24
	10.0822	132	35.881	11.4	61.799	35
	10.1027	147	39.557	51.3	69.583	35
	10.1232	126	44.161	3.3	72.675	3
	10.1438	132	44.272	2.4	74.679	35
	10.1643	119	49.806	24.3
	10.1849	123	56.012	2.1
	10.2054	152	58.337	11
	10.226	152	60.16	3.4
	10.2465	140	60.427	7.6
	10.267	139	62.808	1.6
	10.2876	129	66.464	0.6
	10.3081	137	68.496	1.5
	10.3287	151	68.978	0.9
	10.3492	141	70.171	2.7
	10.3697	161	70.417	2
	10.3903	138	72.788	5.4
	10.4108	133	75.977	2.6
	10.4314	141	77.587	0.6
	10.4519	116	78.126	0.4
	10.4724	136
	10.493	132
	10.5135	141
	10.5341	130
	10.5546	137
	10.5751	145
	10.5957	146
	10.6162	136
	10.6368	115
	10.6573	139
	10.6779	150
	10.6984	121
	10.7189	141
	10.7395	130
	10.76	144
	10.7806	123
	10.8011	135
	10.8216	140
	10.8422	163
	10.8627	138
	10.8833	148
	10.9038	130
	10.9243	155
	10.9449	133
	10.9654	129
	10.986	123
	11.0065	137
	11.027	124
	11.0476	121
	11.0681	143
	11.0887	133
	11.1092	124
	11.1298	130
	11.1503	135
	11.1708	166
	11.1914	115
	11.2119	122
	11.2325	130
	11.253	136
	11.2735	127
	11.2941	141
	11.3146	140
	11.3352	130
	11.3557	128
	11.3762	140
	11.3968	137
	11.4173	145
	11.4379	128
	11.4584	138
	11.4789	131
	11.4995	135
	11.52	131
	11.5406	134
	11.5611	147
	11.5817	130
	11.6022	136
	11.6227	131
	11.6433	130
	11.6638	134
	11.6844	133
	11.7049	142
	11.7254	141
	11.746	136
	11.7665	136
	11.7871	122
	11.8076	128
	11.8281	143
	11.8487	127
	11.8692	155
	11.8898	125
	11.9103	134
	11.9308	149
	11.9514	152
	11.9719	127
	11.9925	148
	12.013	121
	12.0336	131
	12.0541	153
	12.0746	136
	12.0952	109
	12.1157	133
	12.1363	138
	12.1568	133
	12.1773	149
	12.1979	122
	12.2184	150
	12.239	137
	12.2595	125
	12.28	138
	12.3006	110
	12.3211	130
	12.3417	115
	12.3622	125
	12.3827	113
	12.4033	128
	12.4238	135
	12.4444	137
	12.4649	148
	12.4855	143
	12.506	130
	12.5265	138
	12.5471	146
	12.5676	128
	12.5882	119
	12.6087	141
	12.6292	146
	12.6498	137
	12.6703	123
	12.6909	127
	12.7114	145
	12.7319	151
	12.7525	132
	12.773	148
	12.7936	129
	12.8141	135
	12.8346	142
	12.8552	129
	12.8757	136
	12.8963	131
	12.9168	142
	12.9374	138
	12.9579	138
	12.9784	148
	12.999	138
	13.0195	147
	13.0401	148
	13.0606	129
	13.0811	134
	13.1017	140
	13.1222	138
	13.1428	174
	13.1633	142
	13.1838	124
	13.2044	150
	13.2249	157
	13.2455	142
	13.266	147
	13.2865	160
	13.3071	151
	13.3276	158
	13.3482	140
	13.3687	167
	13.3893	165
	13.4098	146
	13.4303	149
	13.4509	177
	13.4714	155
	13.492	159
	13.5125	147
	13.533	164
	13.5536	163
	13.5741	152
	13.5947	164
	13.6152	151
	13.6357	154
	13.6563	178
	13.6768	190
	13.6974	182
	13.7179	209
	13.7384	202
	13.759	189
	13.7795	203
	13.8001	237
	13.8206	220
	13.8412	236
	13.8617	277
	13.8822	281
	13.9028	271
	13.9233	313
	13.9439	354
	13.9644	313
	13.9849	332
	14.0055	341
	14.026	407
	14.0466	418
	14.0671	519
	14.0876	470
	14.1082	556
	14.1287	535
	14.1493	631
	14.1698	683
	14.1903	759
	14.2109	812
	14.2314	947
	14.252	1046
	14.2725	1205
	14.2931	1300
	14.3136	1487
	14.3341	1698
	14.3547	1924
	14.3752	2180
	14.3958	2508
	14.4163	2849
	14.4368	3104
	14.4574	3380
	14.4779	3319
	14.4985	2981
	14.519	2461
	14.5395	1988
	14.5601	1392
	14.5806	1062
	14.6012	821
	14.6217	691
	14.6422	583
	14.6628	508
	14.6833	463
	14.7039	437
	14.7244	372
	14.745	329
	14.7655	307
	14.786	280
	14.8066	260
	14.8271	279
	14.8477	257
	14.8682	220
	14.8887	229
	14.9093	221
	14.9298	206
	14.9504	202
	14.9709	203
	14.9914	194
	15.012	200
	15.0325	170
	15.0531	171
	15.0736	202
	15.0941	191
	15.1147	161
	15.1352	175
	15.1558	159
	15.1763	145
	15.1969	175
	15.2174	149
	15.2379	164
	15.2585	145
	15.279	144
	15.2996	164
	15.3201	142
	15.3406	156
	15.3612	147
	15.3817	153
	15.4023	141
	15.4228	148
	15.4433	147
	15.4639	138
	15.4844	154
	15.505	163
	15.5255	149
	15.546	160
	15.5666	135
	15.5871	144
	15.6077	143
	15.6282	134
	15.6488	156
	15.6693	169
	15.6898	125
	15.7104	151
	15.7309	143
	15.7515	148
	15.772	149
	15.7925	133
	15.8131	136
	15.8336	126
	15.8542	132
	15.8747	146
	15.8952	143
	15.9158	161
	15.9363	135
	15.9569	166
	15.9774	119
	15.9979	139
	16.0185	153
	16.039	145
	16.0596	143
	16.0801	138
	16.1007	125
	16.1212	142
	16.1417	125
	16.1623	146
	16.1828	115
	16.2034	145
	16.2239	141
	16.2444	145
	16.265	141
	16.2855	127
	16.3061	145
	16.3266	150
	16.3471	144
	16.3677	146
	16.3882	170
	16.4088	155
	16.4293	145
	16.4498	134
	16.4704	130
	16.4909	141
	16.5115	160
	16.532	159
	16.5526	139
	16.5731	143
	16.5936	140
	16.6142	169
	16.6347	156
	16.6553	158
	16.6758	145
	16.6963	155
	16.7169	156
	16.7374	144
	16.758	153
	16.7785	163
	16.799	132
	16.8196	151
	16.8401	132
	16.8607	169
	16.8812	160
	16.9017	121
	16.9223	133
	16.9428	135
	16.9634	163
	16.9839	142
	17.0045	150
	17.025	130
	17.0455	133
	17.0661	141
	17.0866	171
	17.1072	157
	17.1277	159
	17.1482	149
	17.1688	150
	17.1893	162
	17.2099	173
	17.2304	135
	17.2509	152
	17.2715	150
	17.292	150
	17.3126	148
	17.3331	152
	17.3536	149
	17.3742	150
	17.3947	155
	17.4153	159
	17.4358	151
	17.4564	161
	17.4769	138
	17.4974	177
	17.518	151
	17.5385	153
	17.5591	170
	17.5796	151
	17.6001	135
	17.6207	153
	17.6412	176
	17.6618	173
	17.6823	142
	17.7028	174
	17.7234	164
	17.7439	173
	17.7645	177
	17.785	167
	17.8055	177
	17.8261	142
	17.8466	143
	17.8672	169
	17.8877	184
	17.9083	154
	17.9288	173
	17.9493	164
	17.9699	183
	17.9904	164
	18.011	191
	18.0315	174
	18.052	167
	18.0726	176
	18.0931	158
	18.1137	180
	18.1342	176
	18.1547	146
	18.1753	199
	18.1958	158
	18.2164	154
	18.2369	158
	18.2574	190
	18.278	167
	18.2985	150
	18.3191	168
	18.3396	151
	18.3602	214
	18.3807	160
	18.4012	161
	18.4218	182
	18.4423	159
	18.4629	163
	18.4834	135
	18.5039	158
	18.5245	168
	18.545	199
	18.5656	155
	18.5861	194
	18.6066	173
	18.6272	174
	18.6477	182
	18.6683	172
	18.6888	186
	18.7093	146
	18.7299	192
	18.7504	170
	18.771	179
	18.7915	170
	18.8121	161
	18.8326	170
	18.8531	186
	18.8737	174
	18.8942	183
	18.9148	182
	18.9353	164
	18.9558	191
	18.9764	190
	18.9969	182
	19.0175	181
	19.038	183
	19.0585	174
	19.0791	191
	19.0996	199
	19.1202	192
	19.1407	188
	19.1612	174
	19.1818	146
	19.2023	197
	19.2229	182
	19.2434	193
	19.264	198
	19.2845	213
	19.305	184
	19.3256	183
	19.3461	192
	19.3667	181
	19.3872	199
	19.4077	180
	19.4283	202
	19.4488	194
	19.4694	150
	19.4899	208
	19.5104	208
	19.531	223
	19.5515	186
	19.5721	201
	19.5926	192
	19.6131	199
	19.6337	180
	19.6542	213
	19.6748	193
	19.6953	185
	19.7159	188
	19.7364	199
	19.7569	185
	19.7775	174
	19.798	199
	19.8186	192
	19.8391	176
	19.8596	198
	19.8802	183
	19.9007	167
	19.9213	209
	19.9418	205
	19.9623	208
	19.9829	191
	20.0034	195
	20.024	210
	20.0445	216
	20.065	228
	20.0856	198
	20.1061	187
	20.1267	172
	20.1472	197
	20.1678	202
	20.1883	198
	20.2088	233
	20.2294	184
	20.2499	220
	20.2705	184
	20.291	208
	20.3115	207
	20.3321	196
	20.3526	192
	20.3732	213
	20.3937	213
	20.4142	200
	20.4348	178
	20.4553	223
	20.4759	202
	20.4964	193
	20.5169	213
	20.5375	212
	20.558	185
	20.5786	215
	20.5991	219
	20.6197	206
	20.6402	196
	20.6607	195
	20.6813	215
	20.7018	190
	20.7224	200
	20.7429	215
	20.7634	201
	20.784	200
	20.8045	220
	20.8251	198
	20.8456	216
	20.8661	197
	20.8867	247
	20.9072	206
	20.9278	200
	20.9483	222
	20.9688	219
	20.9894	207
	21.0099	215
	21.0305	223
	21.051	203
	21.0716	215
	21.0921	230
	21.1126	218
	21.1332	199
	21.1537	205
	21.1743	226
	21.1948	200
	21.2153	186
	21.2359	219
	21.2564	202
	21.277	192
	21.2975	208
	21.318	217
	21.3386	186
	21.3591	220
	21.3797	184
	21.4002	192
	21.4207	190
	21.4413	211
	21.4618	219
	21.4824	203
	21.5029	189
	21.5235	219
	21.544	179
	21.5645	205
	21.5851	218
	21.6056	185
	21.6262	186
	21.6467	204
	21.6672	213
	21.6878	233
	21.7083	187
	21.7289	201
	21.7494	205
	21.7699	186
	21.7905	203
	21.811	213
	21.8316	191
	21.8521	203
	21.8726	231
	21.8932	208
	21.9137	206
	21.9343	196
	21.9548	195
	21.9754	196
	21.9959	193
	22.0164	196
	22.037	187
	22.0575	186
	22.0781	197
	22.0986	188
	22.1191	189
	22.1397	205
	22.1602	196
	22.1808	196
	22.2013	196
	22.2218	224
	22.2424	189
	22.2629	173
	22.2835	192
	22.304	228
	22.3245	197
	22.3451	186
	22.3656	170
	22.3862	200
	22.4067	171
	22.4273	204
	22.4478	180
	22.4683	181
	22.4889	164
	22.5094	180
	22.53	190
	22.5505	180
	22.571	173
	22.5916	200
	22.6121	217
	22.6327	190
	22.6532	188
	22.6737	188
	22.6943	160
	22.7148	181
	22.7354	169
	22.7559	187
	22.7764	185
	22.797	172
	22.8175	156
	22.8381	183
	22.8586	172
	22.8792	195
	22.8997	175
	22.9202	200
	22.9408	174
	22.9613	187
	22.9819	189
	23.0024	195
	23.0229	177
	23.0435	165
	23.064	191
	23.0846	173
	23.1051	204
	23.1256	198
	23.1462	166
	23.1667	197
	23.1873	173
	23.2078	181
	23.2284	164
	23.2489	180
	23.2694	143
	23.29	164
	23.3105	162
	23.3311	147
	23.3516	174
	23.3721	197
	23.3927	166
	23.4132	179
	23.4338	175
	23.4543	153
	23.4748	196
	23.4954	173
	23.5159	180
	23.5365	171
	23.557	168
	23.5775	155
	23.5981	176
	23.6186	152
	23.6392	141
	23.6597	141
	23.6803	140
	23.7008	140
	23.7213	167
	23.7419	162
	23.7624	143
	23.783	160
	23.8035	169
	23.824	162
	23.8446	144
	23.8651	143
	23.8857	159
	23.9062	173
	23.9267	168
	23.9473	159
	23.9678	146
	23.9884	133
	24.0089	163
	24.0294	171
	24.05	140
	24.0705	151
	24.0911	142
	24.1116	153
	24.1322	149
	24.1527	149
	24.1732	169
	24.1938	152
	24.2143	158
	24.2349	181
	24.2554	152
	24.2759	164
	24.2965	147
	24.317	111
	24.3376	157
	24.3581	171
	24.3786	155
	24.3992	175
	24.4197	140
	24.4403	144
	24.4608	145
	24.4813	147
	24.5019	142
	24.5224	141
	24.543	159
	24.5635	150
	24.5841	155
	24.6046	140
	24.6251	136
	24.6457	147
	24.6662	134
	24.6868	130
	24.7073	142
	24.7278	130
	24.7484	139
	24.7689	136
	24.7895	125
	24.81	132
	24.8305	123
	24.8511	119
	24.8716	123
	24.8922	125
	24.9127	134
	24.9332	120
	24.9538	108
	24.9743	136
	24.9949	147
	25.0154	153
	25.036	108
	25.0565	149
	25.077	124
	25.0976	148
	25.1181	132
	25.1387	136
	25.1592	128
	25.1797	128
	25.2003	130
	25.2208	132
	25.2414	110
	25.2619	121
	25.2824	122
	25.303	124
	25.3235	150
	25.3441	109
	25.3646	127
	25.3851	121
	25.4057	111
	25.4262	118
	25.4468	131
	25.4673	123
	25.4879	142
	25.5084	121
	25.5289	110
	25.5495	133
	25.57	142
	25.5906	134
	25.6111	138
	25.6316	113
	25.6522	107
	25.6727	119
	25.6933	123
	25.7138	106
	25.7343	107
	25.7549	130
	25.7754	116
	25.796	129
	25.8165	112
	25.837	108
	25.8576	131
	25.8781	128
	25.8987	109
	25.9192	106
	25.9398	119
	25.9603	103
	25.9808	114
	26.0014	127
	26.0219	108
	26.0425	109
	26.063	101
	26.0835	115
	26.1041	110
	26.1246	121
	26.1452	112
	26.1657	101
	26.1862	105
	26.2068	100
	26.2273	124
	26.2479	125
	26.2684	84
	26.2889	101
	26.3095	112
	26.33	105
	26.3506	94
	26.3711	108
	26.3917	102
	26.4122	88
	26.4327	96
	26.4533	119
	26.4738	107
	26.4944	94
	26.5149	94
	26.5354	114
	26.556	103
	26.5765	114
	26.5971	109
	26.6176	99
	26.6381	123
	26.6587	91
	26.6792	112
	26.6998	119
	26.7203	93
	26.7408	115
	26.7614	95
	26.7819	84
	26.8025	93
	26.823	116
	26.8436	111
	26.8641	99
	26.8846	122
	26.9052	85
	26.9257	107
	26.9463	76
	26.9668	107
	26.9873	103
	27.0079	106
	27.0284	126
	27.049	79
	27.0695	110
	27.09	95
	27.1106	108
	27.1311	100
	27.1517	88
	27.1722	117
	27.1927	91
	27.2133	83
	27.2338	108
	27.2544	83
	27.2749	95
	27.2955	93
	27.316	91
	27.3365	75
	27.3571	111
	27.3776	105
	27.3982	96
	27.4187	107
	27.4392	103
	27.4598	90
	27.4803	105
	27.5009	100
	27.5214	82
	27.5419	94
	27.5625	100
	27.583	110
	27.6036	91
	27.6241	95
	27.6446	92
	27.6652	91
	27.6857	90
	27.7063	96
	27.7268	82
	27.7474	78
	27.7679	98
	27.7884	88
	27.809	94
	27.8295	94
	27.8501	93
	27.8706	80
	27.8911	82
	27.9117	98
	27.9322	90
	27.9528	90
	27.9733	98
	27.9938	100
	28.0144	87
	28.0349	80
	28.0555	81
	28.076	79
	28.0965	74
	28.1171	82
	28.1376	76
	28.1582	101
	28.1787	95
	28.1993	89
	28.2198	94
	28.2403	87
	28.2609	100
	28.2814	82
	28.302	86
	28.3225	101
	28.343	81
	28.3636	88
	28.3841	93
	28.4047	95
	28.4252	91
	28.4457	95
	28.4663	83
	28.4868	81
	28.5074	102
	28.5279	93
	28.5484	88
	28.569	83
	28.5895	78
	28.6101	90
	28.6306	81
	28.6512	110
	28.6717	70
	28.6922	97
	28.7128	97
	28.7333	101
	28.7539	80
	28.7744	88
	28.7949	94
	28.8155	75
	28.836	101
	28.8566	109
	28.8771	89
	28.8976	93
	28.9182	118
	28.9387	90
	28.9593	137
	28.9798	121
	29.0003	125
	29.0209	101
	29.0414	146
	29.062	160
	29.0825	162
	29.1031	146
	29.1236	136
	29.1441	145
	29.1647	130
	29.1852	129
	29.2058	106
	29.2263	112
	29.2468	89
	29.2674	103
	29.2879	105
	29.3085	81
	29.329	102
	29.3495	86
	29.3701	74
	29.3906	78
	29.4112	79
	29.4317	80
	29.4522	86
	29.4728	68
	29.4933	73
	29.5139	85
	29.5344	86
	29.555	93
	29.5755	75
	29.596	84
	29.6166	75
	29.6371	80
	29.6577	79
	29.6782	84
	29.6987	85
	29.7193	87
	29.7398	90
	29.7604	78
	29.7809	62
	29.8014	73
	29.822	90
	29.8425	87
	29.8631	84
	29.8836	80
	29.9041	63
	29.9247	62
	29.9452	67
	29.9658	74
	29.9863	64
	30.0069	72
	30.0274	85
	30.0479	84
	30.0685	75
	30.089	68
	30.1096	81
	30.1301	73
	30.1506	61
	30.1712	81
	30.1917	76
	30.2123	67
	30.2328	66
	30.2533	80
	30.2739	71
	30.2944	55
	30.315	59
	30.3355	68
	30.356	75
	30.3766	73
	30.3971	67
	30.4177	86
	30.4382	70
	30.4588	71
	30.4793	66
	30.4998	71
	30.5204	57
	30.5409	66
	30.5615	73
	30.582	81
	30.6025	61
	30.6231	59
	30.6436	75
	30.6642	78
	30.6847	59
	30.7052	86
	30.7258	69
	30.7463	79
	30.7669	81
	30.7874	65
	30.8079	71
	30.8285	69
	30.849	75
	30.8696	89
	30.8901	77
	30.9107	64
	30.9312	58
	30.9517	62
	30.9723	62
	30.9928	67
	31.0134	74
	31.0339	74
	31.0544	73
	31.075	54
	31.0955	76
	31.1161	65
	31.1366	64
	31.1571	68
	31.1777	60
	31.1982	74
	31.2188	71
	31.2393	68
	31.2598	80
	31.2804	69
	31.3009	60
	31.3215	56
	31.342	69
	31.3626	69
	31.3831	79
	31.4036	68
	31.4242	68
	31.4447	70
	31.4653	63
	31.4858	64
	31.5063	67
	31.5269	78
	31.5474	56
	31.568	60
	31.5885	66
	31.609	51
	31.6296	67
	31.6501	77
	31.6707	65
	31.6912	53
	31.7117	68
	31.7323	76
	31.7528	69
	31.7734	61
	31.7939	51
	31.8145	49
	31.835	75
	31.8555	68
	31.8761	78
	31.8966	72
	31.9172	60
	31.9377	77
	31.9582	63
	31.9788	59
	31.9993	71
	32.0199	65
	32.0404	59
	32.0609	76
	32.0815	71
	32.102	81
	32.1226	65
	32.1431	73
	32.1636	56
	32.1842	69
	32.2047	67
	32.2253	82
	32.2458	66
	32.2664	76
	32.2869	69
	32.3074	55
	32.328	67
	32.3485	63
	32.3691	70
	32.3896	84
	32.4101	87
	32.4307	74
	32.4512	92
	32.4718	90
	32.4923	92
	32.5128	115
	32.5334	91
	32.5539	100
	32.5745	126
	32.595	127
	32.6155	162
	32.6361	179
	32.6566	230
	32.6772	255
	32.6977	308
	32.7183	375
	32.7388	506
	32.7593	554
	32.7799	584
	32.8004	481
	32.821	384
	32.8415	375
	32.862	289
	32.8826	243
	32.9031	193
	32.9237	159
	32.9442	137
	32.9647	125
	32.9853	114
	33.0058	117
	33.0264	108
	33.0469	106
	33.0674	80
	33.088	95
	33.1085	72
	33.1291	75
	33.1496	81
	33.1702	88
	33.1907	76
	33.2112	85
	33.2318	75
	33.2523	80
	33.2729	96
	33.2934	78
	33.3139	95
	33.3345	99
	33.355	93
	33.3756	118
	33.3961	104
	33.4166	90
	33.4372	123
	33.4577	129
	33.4783	184
	33.4988	181
	33.5193	213
	33.5399	246
	33.5604	260
	33.581	311
	33.6015	256
	33.6221	265
	33.6426	225
	33.6631	227
	33.6837	182
	33.7042	166
	33.7248	135
	33.7453	127
	33.7658	115
	33.7864	100
	33.8069	97
	33.8275	78
	33.848	77
	33.8685	71
	33.8891	67
	33.9096	78
	33.9302	77
	33.9507	65
	33.9712	75
	33.9918	61
	34.0123	63
	34.0329	70
	34.0534	76
	34.074	72
	34.0945	88
	34.115	64
	34.1356	85
	34.1561	77
	34.1767	64
	34.1972	59
	34.2177	79
	34.2383	65
	34.2588	88
	34.2794	74
	34.2999	80
	34.3204	73
	34.341	84
	34.3615	102
	34.3821	87
	34.4026	100
	34.4231	125
	34.4437	126
	34.4642	121
	34.4848	120
	34.5053	116
	34.5259	118
	34.5464	98
	34.5669	96
	34.5875	117
	34.608	98
	34.6286	105
	34.6491	102
	34.6696	86
	34.6902	80
	34.7107	71
	34.7313	76
	34.7518	76
	34.7723	67
	34.7929	65
	34.8134	67
	34.834	74
	34.8545	66
	34.875	68
	34.8956	71
	34.9161	62
	34.9367	54
	34.9572	64
	34.9778	56
	34.9983	77
	35.0188	67
	35.0394	56
	35.0599	61
	35.0805	61
	35.101	61
	35.1215	55
	35.1421	70
	35.1626	57
	35.1832	59
	35.2037	65
	35.2242	49
	35.2448	57
	35.2653	61
	35.2859	73
	35.3064	58
	35.3269	66
	35.3475	68
	35.368	75
	35.3886	65
	35.4091	58
	35.4297	64
	35.4502	55
	35.4707	66
	35.4913	63
	35.5118	59
	35.5324	55
	35.5529	62
	35.5734	66
	35.594	65
	35.6145	77
	35.6351	64
	35.6556	79
	35.6761	74
	35.6967	111
	35.7172	93
	35.7378	95
	35.7583	104
	35.7788	120
	35.7994	116
	35.8199	116
	35.8405	169
	35.861	179
	35.8816	194
	35.9021	196
	35.9226	236
	35.9432	236
	35.9637	230
	35.9843	245
	36.0048	241
	36.0253	210
	36.0459	175
	36.0664	159
	36.087	144
	36.1075	121
	36.128	98
	36.1486	113
	36.1691	103
	36.1897	89
	36.2102	96
	36.2308	72
	36.2513	80
	36.2718	75
	36.2924	73
	36.3129	69
	36.3335	69
	36.354	73
	36.3745	59
	36.3951	69
	36.4156	68
	36.4362	55
	36.4567	52
	36.4772	60
	36.4978	55
	36.5183	69
	36.5389	63
	36.5594	66
	36.5799	67
	36.6005	58
	36.621	71
	36.6416	63
	36.6621	82
	36.6827	52
	36.7032	55
	36.7237	64
	36.7443	68
	36.7648	68
	36.7854	58
	36.8059	53
	36.8264	67
	36.847	59
	36.8675	63
	36.8881	58
	36.9086	66
	36.9291	55
	36.9497	66
	36.9702	55
	36.9908	61
	37.0113	65
	37.0318	67
	37.0524	65
	37.0729	74
	37.0935	59
	37.114	55
	37.1346	63
	37.1551	52
	37.1756	60
	37.1962	49
	37.2167	49
	37.2373	43
	37.2578	50
	37.2783	54
	37.2989	45
	37.3194	51
	37.34	57
	37.3605	57
	37.381	47
	37.4016	57
	37.4221	53
	37.4427	50
	37.4632	60
	37.4837	60
	37.5043	65
	37.5248	61
	37.5454	51
	37.5659	47
	37.5865	60
	37.607	41
	37.6275	64
	37.6481	57
	37.6686	71
	37.6892	57
	37.7097	51
	37.7302	58
	37.7508	54
	37.7713	74
	37.7919	55
	37.8124	63
	37.8329	72
	37.8535	77
	37.874	68
	37.8946	50
	37.9151	69
	37.9356	77
	37.9562	87
	37.9767	104
	37.9973	129
	38.0178	139
	38.0384	153
	38.0589	146
	38.0794	157
	38.1	135
	38.1205	140
	38.1411	133
	38.1616	107
	38.1821	105
	38.2027	96
	38.2232	70
	38.2438	88
	38.2643	82
	38.2848	51
	38.3054	79
	38.3259	64
	38.3465	59
	38.367	72
	38.3875	68
	38.4081	69
	38.4286	72
	38.4492	66
	38.4697	54
	38.4903	74
	38.5108	84
	38.5313	68
	38.5519	61
	38.5724	72
	38.593	66
	38.6135	60
	38.634	85
	38.6546	54
	38.6751	74
	38.6957	66
	38.7162	68
	38.7367	71
	38.7573	73
	38.7778	80
	38.7984	89
	38.8189	72
	38.8394	91
	38.86	80
	38.8805	68
	38.9011	69
	38.9216	83
	38.9422	82
	38.9627	70
	38.9832	89
	39.0038	75
	39.0243	95
	39.0449	95
	39.0654	99
	39.0859	93
	39.1065	126
	39.127	124
	39.1476	96
	39.1681	154
	39.1886	138
	39.2092	159
	39.2297	144
	39.2503	174
	39.2708	182
	39.2913	202
	39.3119	249
	39.3324	259
	39.353	244
	39.3735	311
	39.3941	382
	39.4146	400
	39.4351	509
	39.4557	589
	39.4762	629
	39.4968	730
	39.5173	897
	39.5378	977
	39.5584	1124
	39.5789	1260
	39.5995	1434
	39.62	1509
	39.6405	1483
	39.6611	1389
	39.6816	1221
	39.7022	1086
	39.7227	1001
	39.7432	933
	39.7638	755
	39.7843	627
	39.8049	531
	39.8254	427
	39.846	379
	39.8665	339
	39.887	292
	39.9076	238
	39.9281	206
	39.9487	220
	39.9692	189
	39.9897	160
	40.0103	171
	40.0308	124
	40.0514	138
	40.0719	121
	40.0924	101
	40.113	106
	40.1335	102
	40.1541	102
	40.1746	104
	40.1951	90
	40.2157	95
	40.2362	111
	40.2568	87
	40.2773	81
	40.2979	88
	40.3184	78
	40.3389	71
	40.3595	69
	40.38	73
	40.4006	77
	40.4211	66
	40.4416	60
	40.4622	75
	40.4827	72
	40.5033	76
	40.5238	80
	40.5443	58
	40.5649	64
	40.5854	82
	40.606	69
	40.6265	53
	40.647	54
	40.6676	54
	40.6881	56
	40.7087	51
	40.7292	60
	40.7498	63
	40.7703	52
	40.7908	60
	40.8114	53
	40.8319	55
	40.8525	60
	40.873	47
	40.8935	56
	40.9141	50
	40.9346	52
	40.9552	41
	40.9757	51
	40.9962	59
	41.0168	69
	41.0373	54
	41.0579	52
	41.0784	50
	41.0989	45
	41.1195	53
	41.14	62
	41.1606	60
	41.1811	50
	41.2017	38
	41.2222	56
	41.2427	54
	41.2633	57
	41.2838	54
	41.3044	43
	41.3249	47
	41.3454	47
	41.366	42
	41.3865	49
	41.4071	34
	41.4276	56
	41.4481	46
	41.4687	56
	41.4892	47
	41.5098	47
	41.5303	63
	41.5508	45
	41.5714	46
	41.5919	47
	41.6125	47
	41.633	48
	41.6536	51
	41.6741	56
	41.6946	50
	41.7152	48
	41.7357	45
	41.7563	39
	41.7768	45
	41.7973	53
	41.8179	47
	41.8384	49
	41.859	41
	41.8795	44
	41.9	42
	41.9206	53
	41.9411	46
	41.9617	47
	41.9822	48
	42.0027	37
	42.0233	49
	42.0438	51
	42.0644	42
	42.0849	39
	42.1055	40
	42.126	50
	42.1465	31
	42.1671	54
	42.1876	45
	42.2082	40
	42.2287	44
	42.2492	37
	42.2698	38
	42.2903	44
	42.3109	67
	42.3314	50
	42.3519	52
	42.3725	57
	42.393	48
	42.4136	47
	42.4341	46
	42.4546	52
	42.4752	46
	42.4957	63
	42.5163	50
	42.5368	47
	42.5574	59
	42.5779	50
	42.5984	70
	42.619	49
	42.6395	65
	42.6601	55
	42.6806	47
	42.7011	56
	42.7217	42
	42.7422	65
	42.7628	60
	42.7833	56
	42.8038	46
	42.8244	58
	42.8449	71
	42.8655	50
	42.886	58
	42.9065	53
	42.9271	55
	42.9476	45
	42.9682	57
	42.9887	40
	43.0093	50
	43.0298	42
	43.0503	68
	43.0709	38
	43.0914	58
	43.112	47
	43.1325	43
	43.153	43
	43.1736	43
	43.1941	49
	43.2147	38
	43.2352	53
	43.2557	46
	43.2763	53
	43.2968	54
	43.3174	48
	43.3379	58
	43.3584	66
	43.379	52
	43.3995	45
	43.4201	52
	43.4406	54
	43.4612	50
	43.4817	51
	43.5022	44
	43.5228	52
	43.5433	82
	43.5639	42
	43.5844	51
	43.6049	55
	43.6255	57
	43.646	49
	43.6666	43
	43.6871	57
	43.7076	56
	43.7282	62
	43.7487	49
	43.7693	60
	43.7898	63
	43.8103	66
	43.8309	73
	43.8514	61
	43.872	79
	43.8925	60
	43.9131	71
	43.9336	95
	43.9541	107
	43.9747	95
	43.9952	111
	44.0158	103
	44.0363	138
	44.0568	156
	44.0774	164
	44.0979	178
	44.1185	213
	44.139	269
	44.1595	291
	44.1801	330
	44.2006	339
	44.2212	416
	44.2417	372
	44.2622	321
	44.2828	312
	44.3033	272
	44.3239	292
	44.3444	239
	44.365	232
	44.3855	198
	44.406	160
	44.4266	140
	44.4471	115
	44.4677	118
	44.4882	96
	44.5087	84
	44.5293	107
	44.5498	82
	44.5704	74
	44.5909	70
	44.6114	73
	44.632	67
	44.6525	65
	44.6731	64
	44.6936	54
	44.7141	54
	44.7347	61
	44.7552	49
	44.7758	42
	44.7963	58
	44.8169	57
	44.8374	66
	44.8579	55
	44.8785	54
	44.899	52
	44.9196	64
	44.9401	38
	44.9606	46
	44.9812	39
	45.0017	57
	45.0223	52
	45.0428	40
	45.0633	52
	45.0839	55
	45.1044	36
	45.125	49
	45.1455	47
	45.166	55
	45.1866	55
	45.2071	53
	45.2277	52
	45.2482	36
	45.2688	46
	45.2893	47
	45.3098	59
	45.3304	46
	45.3509	47
	45.3715	45
	45.392	48
	45.4125	44
	45.4331	50
	45.4536	44
	45.4742	36
	45.4947	33
	45.5152	49
	45.5358	38
	45.5563	57
	45.5769	43
	45.5974	35
	45.6179	44
	45.6385	55
	45.659	51
	45.6796	42
	45.7001	34
	45.7207	42
	45.7412	55
	45.7617	38
	45.7823	38
	45.8028	62
	45.8234	58
	45.8439	54
	45.8644	47
	45.885	48
	45.9055	50
	45.9261	38
	45.9466	49
	45.9671	52
	45.9877	51
	46.0082	41
	46.0288	51
	46.0493	35
	46.0698	44
	46.0904	49
	46.1109	49
	46.1315	41
	46.152	46
	46.1726	29
	46.1931	51
	46.2136	40
	46.2342	41
	46.2547	36
	46.2753	50
	46.2958	40
	46.3163	47
	46.3369	43
	46.3574	45
	46.378	42
	46.3985	38
	46.419	51
	46.4396	43
	46.4601	42
	46.4807	43
	46.5012	51
	46.5217	40
	46.5423	43
	46.5628	47
	46.5834	48
	46.6039	43
	46.6245	49
	46.645	49
	46.6655	49
	46.6861	41
	46.7066	36
	46.7272	43
	46.7477	33
	46.7682	45
	46.7888	51
	46.8093	47
	46.8299	42
	46.8504	43
	46.8709	38
	46.8915	39
	46.912	39
	46.9326	45
	46.9531	47
	46.9736	48
	46.9942	40
	47.0147	56
	47.0353	51
	47.0558	42
	47.0764	33
	47.0969	52
	47.1174	40
	47.138	45
	47.1585	36
	47.1791	34
	47.1996	40
	47.2201	46
	47.2407	50
	47.2612	47
	47.2818	45
	47.3023	40
	47.3228	45
	47.3434	42
	47.3639	38
	47.3845	39
	47.405	40
	47.4255	29
	47.4461	33
	47.4666	49
	47.4872	45
	47.5077	36
	47.5283	41
	47.5488	37
	47.5693	41
	47.5899	46
	47.6104	44
	47.631	35
	47.6515	41
	47.672	41
	47.6926	42
	47.7131	48
	47.7337	41
	47.7542	37
	47.7747	38
	47.7953	47
	47.8158	44
	47.8364	41
	47.8569	45
	47.8774	48
	47.898	44
	47.9185	46
	47.9391	54
	47.9596	48
	47.9802	37
	48.0007	42
	48.0212	47
	48.0418	56
	48.0623	46
	48.0829	49
	48.1034	50
	48.1239	40
	48.1445	47
	48.165	46
	48.1856	46
	48.2061	45
	48.2266	53
	48.2472	45
	48.2677	35
	48.2883	44
	48.3088	48
	48.3293	59
	48.3499	49
	48.3704	41
	48.391	45
	48.4115	65
	48.4321	48
	48.4526	62
	48.4731	50
	48.4937	54
	48.5142	55
	48.5348	46
	48.5553	49
	48.5758	43
	48.5964	35
	48.6169	51
	48.6375	57
	48.658	55
	48.6785	50
	48.6991	47
	48.7196	60
	48.7402	46
	48.7607	60
	48.7812	57
	48.8018	48
	48.8223	59
	48.8429	54
	48.8634	64
	48.884	55
	48.9045	60
	48.925	65
	48.9456	42
	48.9661	46
	48.9867	57
	49.0072	62
	49.0277	52
	49.0483	52
	49.0688	77
	49.0894	72
	49.1099	58
	49.1304	56
	49.151	70
	49.1715	63
	49.1921	79
	49.2126	66
	49.2332	53
	49.2537	71
	49.2742	72
	49.2948	86
	49.3153	78
	49.3359	88
	49.3564	79
	49.3769	77
	49.3975	95
	49.418	99
	49.4386	109
	49.4591	113
	49.4796	103
	49.5002	101
	49.5207	131
	49.5413	127
	49.5618	138
	49.5823	162
	49.6029	214
	49.6234	162
	49.644	207
	49.6645	225
	49.6851	250
	49.7056	284
	49.7261	298
	49.7467	371
	49.7672	378
	49.7878	472
	49.8083	528
	49.8288	508
	49.8494	609
	49.8699	587
	49.8905	616
	49.911	600
	49.9315	545
	49.9521	558
	49.9726	481
	49.9932	492
	50.0137	423
	50.0342	399
	50.0548	345
	50.0753	324
	50.0959	238
	50.1164	233
	50.137	218
	50.1575	173
	50.178	146
	50.1986	150
	50.2191	123
	50.2397	130
	50.2602	86
	50.2807	111
	50.3013	104
	50.3218	97
	50.3424	88
	50.3629	101
	50.3834	95
	50.404	82
	50.4245	83
	50.4451	75
	50.4656	81
	50.4861	65
	50.5067	74
	50.5272	54
	50.5478	64
	50.5683	66
	50.5889	65
	50.6094	68
	50.6299	64
	50.6505	64
	50.671	53
	50.6916	56
	50.7121	56
	50.7326	55
	50.7532	52
	50.7737	49
	50.7943	47
	50.8148	49
	50.8353	56
	50.8559	55
	50.8764	47
	50.897	48
	50.9175	47
	50.938	48
	50.9586	45
	50.9791	44
[truncated: 1,412 more rows]

## Sheet: Figure 2g
Figure 2g
	HC-MoS2/Mo2C		Pristine MoS2
	Raman shift	Intensity	Raman shift	Intensity
	cm-1	a.u.	cm-1	a.u.
	301.859	3329.8	301.859	154
	302.173	3291.75	302.173	156.007
	302.486	3304.44	302.486	146.014
	302.799	3285.42	302.799	174.02
	303.112	3298.1	303.112	162.027
	303.424	3266.4	303.424	166.034
	303.737	3260.06	303.737	158.041
	304.05	3317.14	304.05	172.047
	304.362	3291.78	304.362	176.054
	304.677	3298.12	304.677	172.061
	304.99	3285.44	304.99	168.068
	305.302	3298.13	305.302	166.075
	305.615	3304.47	305.615	176.081
	305.927	3291.79	305.927	170.088
	306.24	3279.11	306.24	162.095
	306.553	3272.77	306.553	174.102
	306.865	3272.78	306.865	154.109
	307.178	3272.78	307.178	180.115
	307.49	3285.47	307.49	178.122
	307.805	3272.79	307.805	174.129
	308.117	3298.16	308.117	182.136
	308.43	3285.48	308.43	188.142
	308.742	3285.48	308.742	186.149
	309.055	3317.2	309.055	182.156
	309.367	3298.17	309.367	176.163
	309.68	3298.18	309.68	188.17
	309.992	3279.15	309.992	180.176
	310.305	3298.18	310.305	172.183
	310.617	3247.45	310.617	184.19
	310.93	3291.85	310.93	196.197
	311.242	3291.85	311.242	168.204
	311.557	3279.17	311.557	178.21
	311.869	3272.83	311.869	188.217
	312.181	3285.52	312.181	182.224
	312.494	3285.52	312.494	184.231
	312.806	3310.9	312.806	174.237
	313.119	3310.9	313.119	186.244
	313.431	3285.53	313.431	194.251
	313.743	3279.2	313.743	182.258
	314.056	3272.86	314.056	190.265
	314.368	3272.86	314.368	204.271
	314.68	3291.89	314.68	164.278
	314.992	3298.24	314.992	182.285
	315.305	3272.87	315.305	200.292
	315.617	3310.93	315.617	162.298
	315.929	3317.27	315.929	206.305
	316.242	3266.54	316.242	182.312
	316.554	3310.94	316.554	198.319
	316.866	3285.57	316.866	200.326
	317.178	3304.6	317.178	188.332
	317.492	3304.61	317.492	178.339
	317.805	3310.95	317.805	188.346
	318.117	3323.64	318.117	186.353
	318.429	3336.33	318.429	184.36
	318.741	3316.03	318.741	210.366
	319.053	3298.28	319.053	200.373
	319.366	3310.97	319.366	196.38
	319.678	3291.95	319.678	184.387
	319.99	3260.24	319.99	190.393
	320.302	3310.98	320.302	176.4
	320.614	3323.67	320.614	194.407
	320.926	3298.3	320.926	190.414
	321.238	3285.62	321.238	184.421
	321.55	3285.62	321.55	174.427
	321.862	3304.65	321.862	162.434
	322.174	3285.63	322.174	188.441
	322.486	3291.98	322.486	200.448
	322.798	3298.32	322.798	180.454
	323.11	3291.98	323.11	180.461
	323.422	3298.33	323.422	180.468
	323.734	3323.7	323.734	202.475
	324.046	3304.68	324.046	192.482
	324.358	3298.34	324.358	194.488
	324.67	3311.03	324.67	184.495
	324.982	3292	324.982	196.502
	325.294	3317.38	325.294	188.509
	325.606	3317.38	325.606	196.516
	325.918	3292.02	325.918	194.522
	326.23	3311.05	326.23	188.529
	326.542	3298.36	326.542	194.536
	326.854	3323.74	326.854	206.543
	327.166	3342.77	327.166	204.549
	327.478	3342.77	327.478	174.556
	327.789	3285.69	327.789	184.563
	328.101	3342.78	328.101	194.57
	328.411	3330.1	328.411	206.577
	328.723	3317.41	328.723	212.583
	329.035	3342.79	329.035	194.59
	329.347	3317.42	329.347	196.597
	329.658	3336.45	329.658	200.604
	329.97	3323.77	329.97	188.611
	330.282	3355.49	330.282	210.617
	330.594	3285.73	330.594	202.624
	330.905	3323.78	330.905	194.631
	331.217	3317.44	331.217	200.638
	331.529	3330.13	331.529	204.644
	331.841	3330.13	331.841	198.651
	332.152	3387.22	332.152	206.658
	332.464	3361.86	332.464	210.665
	332.776	3368.2	332.776	190.672
	333.087	3355.52	333.087	210.678
	333.399	3349.18	333.399	196.685
	333.711	3406.26	333.711	200.692
	334.022	3368.21	334.022	206.699
	334.332	3425.3	334.332	186.705
	334.644	3431.64	334.644	204.712
	334.955	3374.57	334.955	206.719
	335.267	3399.94	335.267	202.726
	335.578	3387.26	335.578	192.733
	335.89	3457.03	335.89	206.739
	336.202	3450.69	336.202	208.746
	336.513	3431.67	336.513	224.753
	336.825	3444.35	336.825	212.76
	337.136	3425.33	337.136	220.767
	337.448	3412.65	337.448	212.773
	337.759	3387.28	337.759	198.78
	338.069	3406.31	338.069	210.787
	338.38	3380.95	338.38	202.794
	338.692	3406.32	338.692	208.8
	339.003	3412.67	339.003	218.807
	339.315	3361.93	339.315	210.814
	339.626	3355.59	339.626	194.821
	339.938	3399.99	339.938	218.828
	340.249	3374.63	340.249	232.834
	340.56	3393.66	340.56	218.841
	340.87	3361.95	340.87	224.848
	341.181	3349.27	341.181	218.855
	341.493	3342.93	341.493	212.862
	341.804	3380.98	341.804	218.868
	342.115	3330.25	342.115	220.875
	342.427	3330.25	342.427	210.882
	342.738	3317.57	342.738	214.889
	343.049	3349.29	343.049	208.895
	343.359	3342.95	343.359	228.902
	343.67	3349.29	343.67	214.909
	343.981	3317.59	343.981	228.916
	344.293	3406.38	344.293	238.923
	344.604	3323.93	344.604	240.929
	344.915	3336.62	344.915	226.936
	345.226	3349.31	345.226	222.943
	345.538	3355.66	345.538	234.95
	345.847	3349.32	345.847	222.956
	346.158	3368.35	346.158	220.963
	346.469	3317.61	346.469	226.97
	346.781	3381.04	346.781	238.977
	347.092	3355.68	347.092	236.984
	347.403	3400.07	347.403	212.99
	347.712	3393.74	347.712	242.997
	348.023	3323.97	348.023	223.004
	348.334	3393.74	348.334	231.011
	348.646	3317.64	348.646	235.018
	348.957	3343.01	348.957	243.024
	349.268	3304.96	349.268	239.031
	349.577	3349.36	349.577	241.038
	349.888	3317.65	349.888	237.045
	350.199	3387.42	350.199	239.051
	350.51	3336.69	350.51	231.058
	350.821	3362.06	350.821	237.065
	351.132	3387.43	351.132	239.072
	351.441	3368.41	351.441	241.079
	351.752	3330.36	351.752	237.085
	352.063	3387.44	352.063	245.092
	352.375	3336.71	352.375	249.099
	352.686	3381.11	352.686	239.106
	352.994	3381.11	352.994	255.113
	353.305	3343.06	353.305	255.119
	353.616	3381.12	353.616	249.126
	353.927	3374.78	353.927	253.133
	354.238	3349.41	354.238	263.14
	354.547	3400.15	354.547	245.146
	354.858	3400.16	354.858	261.153
	355.169	3381.14	355.169	247.16
	355.48	3381.14	355.48	245.167
	355.791	3343.09	355.791	243.174
	356.1	3393.83	356.1	257.18
	356.411	3387.49	356.411	255.187
	356.722	3387.49	356.722	263.194
	357.033	3412.87	357.033	255.201
	357.343	3457.27	357.343	259.207
	357.652	3400.19	357.652	273.214
	357.963	3387.51	357.963	237.221
	358.274	3419.23	358.274	257.228
	358.585	3419.23	358.585	257.235
	358.893	3400.2	358.893	275.241
	359.204	3393.87	359.204	261.248
	359.515	3444.61	359.515	261.255
	359.826	3431.93	359.826	279.262
	360.134	3425.59	360.134	259.269
	360.445	3406.56	360.445	281.275
	360.756	3431.94	360.756	287.282
	361.067	3400.23	361.067	265.289
	361.377	3489.03	361.377	281.296
	361.686	3400.24	361.686	287.302
	361.997	3431.95	361.997	285.309
	362.307	3457.32	362.307	287.316
	362.618	3476.35	362.618	305.323
	362.927	3419.28	362.927	279.33
	363.237	3463.68	363.237	303.336
	363.548	3501.73	363.548	297.343
	363.857	3425.63	363.857	291.35
	364.167	3489.05	364.167	285.357
	364.478	3495.4	364.478	301.363
	364.788	3482.72	364.788	287.37
	365.097	3482.72	365.097	315.377
	365.408	3520.78	365.408	315.384
	365.718	3501.76	365.718	323.391
	366.029	3470.05	366.029	309.397
	366.337	3508.11	366.337	335.404
	366.648	3539.82	366.648	315.411
	366.958	3495.43	366.958	337.418
	367.267	3558.85	367.267	373.425
	367.577	3552.52	367.577	365.431
	367.888	3565.21	367.888	367.438
	368.198	3584.24	368.198	369.445
	368.507	3609.61	368.507	365.452
	368.817	3603.27	368.817	371.458
	369.128	3654.01	369.128	387.465
	369.436	3647.67	369.436	399.472
	369.746	3679.39	369.746	361.479
	370.057	3723.79	370.057	403.486
	370.367	3704.76	370.367	405.492
	370.676	3749.16	370.676	465.499
	370.986	3780.88	370.986	455.506
	371.296	3825.28	371.296	473.513
	371.605	3939.45	371.605	527.52
	371.915	3895.05	371.915	511.526
	372.226	3964.82	372.226	527.533
	372.534	3983.85	372.534	529.54
	372.844	3977.51	372.844	555.547
	373.154	4072.65	373.154	611.553
	373.463	4180.47	373.463	627.56
	373.773	4307.32	373.773	647.567
	374.083	4351.73	374.083	707.574
	374.392	4402.47	374.392	771.581
	374.702	4611.77	374.702	795.587
	375.012	4821.07	375.012	809.594
	375.32	4897.18	375.32	923.601
	375.631	5157.22	375.631	1007.61
	375.941	5404.57	375.941	1085.61
	376.249	5626.56	376.249	1189.62
	376.559	5988.07	376.559	1339.63
	376.869	6216.39	376.869	1485.63
	377.177	6558.91	377.177	1677.64
	377.488	6850.65	377.488	1881.65
	377.798	7085.32	377.798	2167.66
	378.106	7034.58	378.106	2361.66
	378.416	6914.08	378.416	2725.67
	378.726	6635.01	378.726	2943.68
	379.034	6425.72	379.034	3409.68
	379.344	6032.5	379.344	3629.69
	379.652	5747.1	379.652	4105.7
	379.963	5353.88	379.963	4265.7
	380.273	5017.74	380.273	4323.71
	380.581	4808.45	380.581	4215.72
	380.891	4510.36	380.891	3813.72
	381.201	4320.09	381.201	3259.73
	381.509	4218.62	381.509	2809.74
	381.819	4047.38	381.819	2499.74
	382.127	3971.27	382.127	2145.75
	382.437	3901.51	382.437	1869.76
	382.747	3793.7	382.747	1761.76
	383.055	3730.28	383.055	1509.77
	383.365	3685.88	383.365	1329.78
	383.675	3742.97	383.675	1163.78
	383.983	3654.18	383.983	999.791
	384.293	3660.53	384.293	815.798
	384.6	3603.45	384.6	741.804
	384.91	3546.37	384.91	623.811
	385.22	3590.77	385.22	597.818
	385.528	3578.09	385.528	527.825
	385.838	3571.75	385.838	489.832
	386.146	3559.07	386.146	475.838
	386.456	3584.44	386.456	465.845
	386.766	3584.44	386.766	431.852
	387.073	3533.71	387.073	437.859
	387.383	3609.82	387.383	443.865
	387.691	3470.29	387.691	397.872
	388.001	3571.77	388.001	413.879
	388.309	3571.78	388.309	405.886
	388.618	3571.78	388.618	393.893
	388.928	3590.81	388.928	375.899
	389.236	3559.1	389.236	375.906
	389.546	3590.82	389.546	365.913
	389.853	3552.77	389.853	401.92
	390.163	3597.17	390.163	401.927
	390.471	3559.12	390.471	377.933
	390.781	3603.52	390.781	415.94
	391.09	3609.86	391.09	405.947
	391.398	3654.26	391.398	411.954
	391.708	3641.58	391.708	405.96
	392.015	3641.58	392.015	421.967
	392.325	3673.3	392.325	421.974
	392.633	3730.38	392.633	427.981
	392.942	3647.94	392.942	415.988
	393.25	3749.42	393.25	451.994
	393.559	3768.45	393.559	460.001
	393.869	3774.8	393.869	460.008
	394.177	3774.8	394.177	462.015
	394.486	3888.96	394.486	496.022
	394.794	3939.71	394.794	502.028
	395.103	3952.39	395.103	492.035
	395.411	4034.85	395.411	552.042
	395.72	4066.56	395.72	560.049
	396.028	4174.38	396.028	576.055
	396.337	4174.39	396.337	578.062
	396.645	4390.03	396.645	640.069
	396.954	4466.15	396.954	646.076
	397.262	4535.91	397.262	656.083
	397.571	4650.08	397.571	732.089
	397.879	4808.64	397.879	740.096
	398.188	4916.46	398.188	812.103
	398.496	5068.68	398.496	826.11
	398.805	5075.03	398.805	894.116
	399.113	5284.33	399.113	968.123
	399.422	5455.57	399.422	1014.13
	399.729	5607.8	399.729	1084.14
	400.039	5766.36	400.039	1202.14
	400.346	5994.69	400.346	1304.15
	400.656	6280.1	400.656	1388.16
	400.963	6559.16	400.963	1520.16
	401.272	6850.91	401.272	1682.17
	401.58	7174.37	401.58	1890.18
	401.889	7605.65	401.889	2088.18
	402.196	7979.84	402.196	2330.19
	402.506	8277.97	402.506	2640.2
	402.813	8582.4	402.813	2974.2
	403.122	9077.1	403.122	3470.21
	403.429	9578.14	403.429	3950.22
	403.739	9800.13	403.739	4602.23
	404.046	9895.26	404.046	5104.23
	404.355	10041.1	404.355	5936.24
	404.662	9781.1	404.662	6756.25
	404.972	9381.53	404.972	7526.25
	405.279	8779.04	405.279	8152.26
	405.588	8271.65	405.588	8970.27
	405.895	7656.45	405.895	9336.27
	406.205	7111.01	406.205	9244.28
	406.512	6502.14	406.512	8956.29
	406.819	6064.52	406.819	8220.29
	407.128	5563.48	407.128	7362.3
	407.435	5227.34	407.435	6566.31
	407.744	4999.02	407.744	5772.31
	408.051	4745.33	408.051	5110.32
	408.361	4624.83	408.361	4430.33
	408.668	4504.33	408.668	3800.33
	408.977	4326.75	408.977	3250.34
	409.284	4244.3	409.284	2816.35
	409.593	4136.49	409.593	2412.35
	409.9	4035.01	409.9	1918.36
	410.207	4092.1	410.207	1694.37
	410.516	3977.94	410.516	1490.37
	410.823	3908.17	410.823	1300.38
	411.132	3908.18	411.132	1122.39
	411.439	3882.81	411.439	1048.39
	411.748	3806.71	411.748	974.401
	412.055	3768.66	412.055	922.408
	412.362	3755.98	412.362	830.415
	412.671	3711.58	412.671	750.422
	412.978	3768.67	412.978	714.429
	413.287	3686.22	413.287	704.435
	413.594	3679.88	413.594	654.442
	413.901	3673.54	413.901	642.449
	414.21	3641.83	414.21	626.456
	414.517	3629.15	414.517	594.462
	414.825	3654.53	414.825	604.469
	415.132	3698.93	415.132	568.476
	415.439	3622.82	415.439	574.483
	415.748	3584.77	415.748	564.49
	416.055	3635.51	416.055	522.496
	416.364	3610.15	416.364	522.503
	416.671	3622.84	416.671	536.51
	416.977	3622.84	416.977	502.517
	417.286	3572.1	417.286	480.523
	417.593	3616.5	417.593	484.53
	417.902	3572.11	417.902	494.537
	418.209	3553.09	418.209	456.544
	418.515	3597.49	418.515	480.551
	418.824	3584.81	418.824	480.557
	419.131	3597.5	419.131	474.564
	419.44	3622.87	419.44	466.571
	419.746	3591.16	419.746	432.578
	420.053	3610.19	420.053	480.585
	420.362	3641.9	420.362	472.591
	420.668	3603.85	420.668	472.598
	420.975	3553.12	420.975	462.605
	421.284	3534.09	421.284	454.612
	421.59	3546.78	421.59	446.618
	421.897	3559.47	421.897	460.625
	422.206	3527.76	422.206	452.632
	422.512	3540.45	422.512	470.639
	422.819	3553.14	422.819	428.646
	423.128	3559.49	423.128	436.652
	423.434	3521.44	423.434	436.659
	423.743	3508.75	423.743	440.666
	424.049	3534.13	424.049	436.673
	424.356	3565.84	424.356	440.68
	424.664	3534.13	424.664	412.686
	424.971	3553.17	424.971	434.693
	425.277	3508.77	425.277	420.7
	425.586	3572.2	425.586	418.707
	425.893	3521.46	425.893	428.713
	426.199	3553.18	426.199	392.72
	426.508	3521.47	426.508	428.727
	426.814	3527.82	426.814	412.734
	427.12	3540.5	427.12	394.741
	427.429	3508.79	427.429	436.747
	427.735	3572.22	427.735	418.754
	428.042	3540.51	428.042	442.761
	428.348	3521.49	428.348	398.768
	428.657	3540.52	428.657	422.775
	428.963	3534.18	428.963	428.781
	429.27	3553.21	429.27	430.788
	429.578	3553.22	429.578	428.795
	429.884	3546.88	429.884	432.802
	430.191	3521.51	430.191	410.808
	430.499	3527.86	430.499	412.815
	430.805	3540.54	430.805	454.822
	431.112	3559.57	431.112	420.829
	431.42	3540.55	431.42	410.836
	431.726	3546.9	431.726	430.842
	432.033	3508.85	432.033	442.849
	432.339	3565.93	432.339	450.856
	432.647	3553.25	432.647	442.863
	432.954	3623.02	432.954	446.869
	433.26	3521.55	433.26	458.876
	433.568	3559.6	433.568	446.883
	433.874	3565.95	433.874	444.89
	434.181	3565.95	434.181	448.897
	434.487	3559.62	434.487	434.903
	434.795	3584.99	434.795	464.91
	435.101	3623.05	435.101	436.917
	435.407	3553.28	435.407	486.924
	435.714	3553.29	435.714	484.931
	436.022	3585	436.022	456.937
	436.328	3565.98	436.328	460.944
	436.634	3591.35	436.634	464.951
	436.94	3635.75	436.94	466.958
	437.248	3578.67	437.248	486.964
	437.554	3578.67	437.554	456.971
	437.861	3578.68	437.861	462.978
	438.167	3585.03	438.167	450.985
	438.475	3648.45	438.475	464.992
	438.781	3610.4	438.781	468.998
	439.087	3604.06	439.087	505.005
	439.393	3629.44	439.393	491.012
	439.701	3623.1	439.701	485.019
	440.007	3635.78	440.007	493.025
	440.313	3623.1	440.313	491.032
	440.619	3635.79	440.619	503.039
	440.927	3635.8	440.927	495.046
	441.233	3661.17	441.233	509.053
	441.539	3661.17	441.539	535.059
	441.845	3667.52	441.845	533.066
	442.153	3642.15	442.153	523.073
	442.459	3642.16	442.459	523.08
	442.765	3692.9	442.765	521.086
	443.071	3718.27	443.071	567.093
	443.377	3730.96	443.377	541.1
	443.685	3711.93	443.685	531.107
	443.991	3743.65	443.991	589.114
	444.296	3737.31	444.296	541.12
	444.602	3800.74	444.602	551.127
	444.908	3794.4	444.908	573.134
	445.216	3743.66	445.216	597.141
	445.522	3724.64	445.522	557.148
	445.828	3781.72	445.828	585.154
	446.134	3750.02	446.134	627.161
	446.439	3705.62	446.439	601.168
	446.747	3692.94	446.747	633.175
	447.053	3711.97	447.053	633.182
	447.359	3743.69	447.359	603.188
	447.665	3724.67	447.665	655.195
	447.97	3788.09	447.97	667.202
	448.278	3750.04	448.278	673.209
	448.584	3756.39	448.584	639.215
	448.89	3737.36	448.89	631.222
	449.195	3692.97	449.195	627.229
	449.501	3648.58	449.501	653.236
	449.807	3712	449.807	647.243
	450.115	3699.32	450.115	617.249
	450.42	3680.3	450.42	621.256
	450.726	3699.33	450.726	613.263
	451.032	3629.57	451.032	591.27
	451.337	3724.71	451.337	617.276
	451.643	3673.97	451.643	589.283
	451.951	3623.24	451.951	595.29
	452.256	3693	452.256	575.297
	452.562	3654.95	452.562	563.304
	452.867	3673.98	452.867	593.31
	453.173	3635.93	453.173	579.317
	453.478	3591.54	453.478	583.324
	453.786	3667.65	453.786	551.331
	454.092	3654.97	454.092	565.338
	454.397	3642.29	454.397	559.344
	454.703	3674.01	454.703	517.351
	455.008	3610.59	455.008	553.358
	455.314	3667.67	455.314	543.365
	455.619	3648.65	455.619	559.371
	455.925	3559.86	455.925	545.378
	456.232	3597.91	456.232	531.385
	456.538	3635.97	456.538	553.392
	456.843	3610.61	456.843	525.399
	457.149	3604.27	457.149	529.405
	457.454	3604.27	457.454	541.412
	457.76	3610.62	457.76	511.419
	458.065	3578.91	458.065	519.426
	458.37	3610.62	458.37	501.432
	458.678	3610.63	458.678	503.439
	458.983	3629.66	458.983	539.446
	459.289	3636	459.289	535.453
	459.594	3547.21	459.594	519.46
	459.899	3636.01	459.899	537.466
	460.205	3566.25	460.205	543.473
	460.51	3566.25	460.51	477.48
	460.815	3623.34	460.815	507.487
	461.121	3604.31	461.121	481.494
	461.426	3591.63	461.426	475.5
	461.733	3572.61	461.733	515.507
	462.039	3528.22	462.039	469.514
	462.344	3559.93	462.344	479.521
	462.649	3540.91	462.649	461.527
	462.954	3502.86	462.954	457.534
	463.26	3502.86	463.26	475.541
	463.565	3496.52	463.565	451.548
	463.87	3509.21	463.87	441.555
	464.175	3502.87	464.175	449.561
	464.481	3458.48	464.481	435.568
	464.786	3483.85	464.786	425.575
	465.091	3401.4	465.091	391.582
	465.398	3433.12	465.398	387.589
	465.703	3401.41	465.703	377.595
	466.009	3426.79	466.009	381.602
	466.314	3388.73	466.314	355.609
	466.619	3382.4	466.619	341.616
	466.924	3363.37	466.924	355.622
	467.229	3363.37	467.229	321.629
	467.534	3357.04	467.534	307.636
	467.839	3312.64	467.839	291.643
	468.144	3344.36	468.144	307.65
	468.449	3338.02	468.449	297.656
	468.755	3325.34	468.755	281.663
	469.06	3293.63	469.06	269.67
	469.365	3293.63	469.365	255.677
	469.67	3293.64	469.67	243.683
	469.975	3293.64	469.975	247.69
	470.28	3261.93	470.28	259.697
	470.585	3280.96	470.585	237.704
	470.89	3299.99	470.89	207.711
	471.195	3280.97	471.195	215.717
	471.5	3236.58	471.5	221.724
	471.805	3306.35	471.805	221.731
	472.11	3230.24	472.11	207.738
	472.417	3230.24	472.417	195.745
	472.722	3242.93	472.722	197.751
	473.026	3249.28	473.026	177.758
	473.331	3293.68	473.331	181.765
	473.636	3230.26	473.636	173.772
	473.941	3255.63	473.941	175.778
	474.246	3230.27	474.246	175.785
	474.551	3255.64	474.551	187.792
	474.856	3230.27	474.856	173.799
	475.161	3223.93	475.161	185.806
	475.466	3242.96	475.466	161.812
	475.77	3261.99	475.77	161.819
	476.075	3255.66	476.075	175.826
	476.38	3230.29	476.38	177.833
	476.685	3230.29	476.685	169.84
	476.99	3249.32	476.99	175.846
	477.294	3268.35	477.294	167.853
	477.599	3230.3	477.599	159.86
	477.904	3242.99	477.904	167.867
	478.207	3236.65	478.207	171.873
	478.511	3223.97	478.511	169.88
	478.816	3262.03	478.816	153.887
	479.121	3262.03	479.121	161.894
	479.426	3243.01	479.426	167.901
	479.73	3262.04	479.73	157.907
	480.035	3249.36	480.035	163.914
	480.34	3243.02	480.34	163.921
	480.644	3230.34	480.644	151.928
	480.949	3211.31	480.949	165.934
	481.254	3236.69	481.254	163.941
	481.558	3249.38	481.558	167.948
	481.863	3268.41	481.863	175.955
	482.167	3255.73	482.167	165.962
	482.472	3255.73	482.472	145.968
	482.777	3249.39	482.777	165.975
	483.081	3236.71	483.081	173.982
	483.386	3236.71	483.386	167.989
	483.69	3262.08	483.69	171.996
	483.995	3249.4	483.995	146.002
	484.3	3243.06	484.3	176.009
	484.604	3230.38	484.604	160.016
	484.909	3243.07	484.909	152.023
	485.211	3243.08	485.211	156.029
	485.516	3224.05	485.516	166.036
	485.82	3249.42	485.82	170.043
	486.125	3243.09	486.125	162.05
	486.429	3274.8	486.429	176.057
	486.734	3255.78	486.734	158.063
	487.038	3211.38	487.038	174.07
	487.342	3230.41	487.342	166.077
	487.647	3205.05	487.647	168.084
	487.951	3230.42	487.951	164.09
	488.256	3255.79	488.256	182.097
	488.56	3281.17	488.56	170.104
	488.865	3243.12	488.865	154.111
	489.167	3236.78	489.167	154.118
	489.471	3249.47	489.471	174.124
	489.776	3262.15	489.776	158.131
	490.08	3243.13	490.08	174.138
	490.384	3249.48	490.384	162.145
	490.689	3230.45	490.689	170.152
	490.993	3243.14	490.993	154.158
	491.297	3205.09	491.297	176.165
	491.602	3249.49	491.602	150.172
	491.904	3262.18	491.904	160.179
	492.208	3249.5	492.208	168.185
	492.512	3236.82	492.512	162.192
	492.817	3255.85	492.817	174.199
	493.121	3243.17	493.121	174.206
	493.425	3236.83	493.425	148.213
	493.729	3243.17	493.729	164.219
	494.034	3243.18	494.034	170.226
	494.336	3243.18	494.336	170.233
	494.64	3255.87	494.64	146.24
	494.944	3255.87	494.944	166.247
	495.248	3262.22	495.248	178.253
	495.553	3249.54	495.553	166.26
	495.857	3255.88	495.857	162.267
	496.161	3255.89	496.161	176.274
	496.465	3287.6	496.465	164.28
	496.767	3249.55	496.767	170.287
	497.071	3243.21	497.071	168.294
	497.375	3224.19	497.375	170.301
	497.679	3262.24	497.679	172.308
	497.984	3236.88	497.984	176.314
	498.288	3230.54	498.288	164.321
	498.59	3236.89	498.59	160.328
	498.894	3262.26	498.894	174.335
	499.198	3243.24	499.198	166.341
	499.502	3262.27	499.502	162.348
	499.806	3236.9	499.806	148.355
	500.11	3268.62	500.11	164.362
	500.412	3268.62	500.412	166.369
	500.716	3249.6	500.716	182.375
	501.02	3262.28	501.02	156.382
	501.324	3262.29	501.324	168.389
	501.628	3249.61	501.628	160.396
	501.932	3236.92	501.932	176.403
	502.234	3243.27	502.234	150.409
	502.538	3274.99	502.538	176.416
	502.842	3249.62	502.842	164.423
	503.146	3262.31	503.146	174.43
	503.449	3255.97	503.449	158.436
	503.751	3275	503.751	160.443
	504.055	3262.32	504.055	170.45
	504.359	3262.32	504.359	170.457
	504.663	3236.96	504.663	182.464
	504.967	3243.3	504.967	162.47
	505.269	3243.3	505.269	164.477
	505.572	3268.68	505.572	192.484
	505.876	3262.34	505.876	176.491
	506.18	3236.97	506.18	168.498
	506.484	3287.72	506.484	172.504
	506.786	3262.35	506.786	178.511
	507.089	3243.33	507.089	174.518
	507.393	3275.04	507.393	164.525
	507.697	3287.73	507.697	180.531
	508.001	3275.05	508.001	172.538
	508.302	3275.05	508.302	176.545
	508.606	3243.34	508.606	174.552
	508.91	3262.37	508.91	176.559
	509.214	3268.72	509.214	176.565
	509.515	3268.72	509.515	174.572
	509.819	3249.7	509.819	178.579
	510.123	3256.05	510.123	178.586
	510.426	3256.05	510.426	172.592
	510.728	3287.76	510.728	182.599
	511.032	3262.4	511.032	160.606
	511.335	3249.72	511.335	178.613
	511.639	3256.06	511.639	186.62
	511.941	3281.44	511.941	182.626
	512.244	3256.07	512.244	180.633
	512.548	3287.78	512.548	176.64
	512.851	3275.1	512.851	168.647
	513.153	3287.79	513.153	192.654
	513.457	3262.43	513.457	178.66
	513.76	3262.43	513.76	184.667
	514.064	3262.43	514.064	180.674
	514.365	3275.12	514.365	176.681
	514.669	3268.78	514.669	182.687
	514.972	3306.84	514.972	184.694
	515.276	3281.47	515.276	180.701
	515.577	3230.74	515.577	184.708
	515.881	3256.11	515.881	186.715
	516.184	3275.14	516.184	180.721
	516.486	3294.17	516.486	184.728
	516.789	3281.49	516.789	178.735
	517.093	3281.49	517.093	188.742
	517.396	3275.16	517.396	184.749
	517.698	3300.53	517.698	172.755
	518.001	3306.87	518.001	196.762
	518.304	3262.48	518.304	192.769
	518.606	3287.85	518.606	196.776
	518.909	3256.15	518.909	194.782
	519.212	3300.55	519.212	186.789
	519.514	3294.21	519.514	176.796
	519.817	3281.53	519.817	206.803
	520.121	3275.19	520.121	174.81
	520.424	3294.22	520.424	200.816
	520.725	3275.19	520.725	192.823
	521.029	3281.54	521.029	180.83
	521.332	3281.54	521.332	196.837
	521.633	3262.52	521.633	198.843
	521.936	3275.21	521.936	182.85
	522.24	3281.55	522.24	176.857
	522.541	3313.27	522.541	206.864
	522.844	3243.51	522.844	208.871
	523.147	3306.93	523.147	192.877
	523.449	3306.94	523.449	200.884
	523.752	3306.94	523.752	202.891
	524.055	3313.29	524.055	184.898
	524.356	3275.24	524.356	188.905
	524.66	3287.92	524.66	196.911
	524.963	3262.56	524.963	202.918
	525.264	3300.62	525.264	202.925
	525.567	3268.91	525.567	184.932
	525.87	3306.96	525.87	202.938
	526.171	3300.63	526.171	202.945
	526.475	3338.68	526.475	208.952
	526.778	3287.95	526.778	196.959
	527.079	3300.64	527.079	216.966
	527.382	3294.3	527.382	192.972
	527.685	3281.62	527.685	188.979
	527.986	3300.65	527.986	210.986
	528.289	3345.05	528.289	214.993
	528.59	3262.6	528.59	208.999
	528.893	3307	528.893	191.006
	529.196	3332.37	529.196	197.013
	529.497	3262.61	529.497	209.02
	529.8	3307.01	529.8	185.027
	530.103	3300.67	530.103	181.033
	530.404	3275.31	530.404	203.04
	530.707	3313.36	530.707	195.047
	531.008	3281.65	531.008	197.054
	531.311	3256.29	531.311	189.061
	531.614	3338.74	531.614	215.067
	531.915	3294.35	531.915	191.074
	532.218	3300.7	532.218	203.081
	532.519	3281.67	532.519	189.088
	532.822	3281.68	532.822	189.094
	533.125	3281.68	533.125	197.101
	533.426	3319.74	533.426	197.108
	533.729	3288.03	533.729	203.115
	534.03	3313.4	534.03	189.122
	534.333	3288.03	534.333	189.128
	534.635	3300.72	534.635	193.135
	534.936	3288.04	534.936	181.142
	535.239	3281.7	535.239	193.149
	535.54	3307.08	535.54	197.156
	535.843	3300.74	535.843	193.162
	536.146	3288.06	536.146	207.169
	536.446	3288.06	536.446	195.176
	536.749	3319.77	536.749	185.183
	537.05	3300.75	537.05	191.189
	537.353	3300.75	537.353	191.196
	537.653	3313.44	537.653	215.203
	537.956	3313.45	537.956	191.21
	538.259	3307.11	538.259	195.217
	538.56	3307.11	538.56	197.223
	538.862	3345.17	538.862	207.23
	539.163	3288.09	539.163	193.237
	539.466	3300.78	539.466	189.244
	539.766	3288.1	539.766	193.25
	540.069	3319.81	540.069	201.257
	540.372	3288.1	540.372	193.264
	540.672	3307.14	540.672	205.271
	540.975	3319.82	540.975	203.278
	541.276	3313.48	541.276	219.284
	541.578	3338.86	541.578	201.291
	541.879	3319.83	541.879	201.298
	542.182	3300.81	542.182	207.305
	542.482	3300.81	542.482	179.312
	542.785	3307.16	542.785	217.318
	543.085	3288.14	543.085	227.325
	543.388	3326.19	543.388	205.332
	543.689	3307.17	543.689	201.339
	543.991	3307.17	543.991	223.345
	544.292	3351.57	544.292	203.352
	544.594	3275.47	544.594	209.359
	544.897	3332.55	544.897	203.366
	545.197	3332.56	545.197	203.373
	545.5	3313.53	545.5	219.379
	545.8	3326.22	545.8	215.386
	546.103	3319.88	546.103	217.393
	546.403	3351.6	546.403	215.4
	546.706	3351.6	546.706	221.407
	547.006	3351.6	547.006	227.413
	547.309	3313.55	547.309	209.42
	547.609	3357.96	547.609	219.427
	547.911	3326.25	547.911	209.434
	548.212	3332.59	548.212	233.44
	548.514	3351.62	548.514	241.447
	548.815	3313.57	548.815	239.454
	549.117	3345.29	549.117	227.461
	549.417	3319.92	549.417	229.468
	549.72	3338.95	549.72	237.474
	550.02	3357.98	550.02	221.481
	550.322	3338.96	550.322	237.488
	550.623	3345.31	550.623	237.495
	550.925	3364.34	550.925	239.501
	551.225	3345.31	551.225	227.508
	551.526	3338.97	551.526	215.515
	551.828	3358	551.828	255.522
	552.128	3338.98	552.128	253.529
	552.43	3345.32	552.43	227.535
	552.731	3364.35	552.731	247.542
	553.033	3377.04	553.033	241.549
	553.333	3364.36	553.333	249.556
	553.635	3370.71	553.635	257.563
	553.936	3364.37	553.936	229.569
	554.238	3345.35	554.238	257.576
	554.538	3370.72	554.538	261.583
	554.84	3383.41	554.84	261.59
	555.141	3402.44	555.141	261.596
	555.441	3408.78	555.441	227.603
	555.743	3332.68	555.743	259.61
	556.043	3364.39	556.043	259.617
	556.345	3364.4	556.345	225.624
	556.645	3396.11	556.645	249.63
	556.947	3408.8	556.947	243.637
	557.247	3370.75	557.247	259.644
	557.55	3396.12	557.55	251.651
	557.85	3358.07	557.85	265.658
	558.15	3408.81	558.15	267.664
	558.452	3370.76	558.452	261.671
	558.752	3370.77	558.752	263.678
	559.054	3396.14	559.054	277.685
	559.354	3351.75	559.354	289.691
	559.654	3421.51	559.654	281.698
	559.956	3389.81	559.956	261.705
	560.256	3377.13	560.256	259.712
	560.558	3408.84	560.558	285.719
	560.858	3408.85	560.858	281.725
	561.16	3440.56	561.16	281.732
	561.46	3427.88	561.46	301.739
	561.76	3422.81	561.76	327.746
	562.062	3421.54	562.062	295.752
	562.362	3415.2	562.362	297.759
	562.664	3421.55	562.664	311.766
	562.964	3434.24	562.964	317.773
	563.264	3453.27	563.264	295.78
	563.565	3427.9	563.565	299.786
	563.865	3370.83	563.865	285.793
	564.165	3434.25	564.165	299.8
	564.467	3370.83	564.467	327.807
	564.767	3383.52	564.767	311.814
	565.069	3421.58	565.069	307.82
	565.369	3408.9	565.369	299.827
	565.669	3377.19	565.669	319.834
	565.97	3396.22	565.97	279.841
	566.27	3396.22	566.27	303.847
	566.57	3389.89	566.57	301.854
	566.872	3383.55	566.872	287.861
	567.172	3396.23	567.172	315.868
	567.473	3402.58	567.473	287.875
	567.773	3370.87	567.773	315.881
	568.073	3370.87	568.073	285.888
	568.375	3383.56	568.375	307.895
	568.674	3351.85	568.674	307.902
	568.974	3377.23	568.974	281.908
	569.276	3370.89	569.276	303.915
	569.575	3377.24	569.575	271.922
	569.875	3358.21	569.875	295.929
	570.177	3364.56	570.177	291.936
	570.476	3339.19	570.476	281.942
	570.776	3370.91	570.776	273.949
	571.078	3364.57	571.078	279.956
	571.377	3377.25	571.377	265.963
	571.677	3377.26	571.677	275.97
	571.979	3389.95	571.979	283.976
	572.278	3383.61	572.278	269.983
	572.578	3383.61	572.578	257.99
	572.879	3345.56	572.879	291.997
	573.179	3370.93	573.179	274.003
	573.479	3351.91	573.479	276.01
	573.78	3383.63	573.78	276.017
	574.08	3383.63	574.08	264.024
	574.379	3377.29	574.379	252.031
	574.681	3332.9	574.681	260.037
	574.98	3402.67	574.98	260.044
	575.28	3396.33	575.28	260.051
	575.581	3396.33	575.581	282.058
	575.881	3351.94	575.881	272.065
	576.18	3402.68	576.18	272.071
	576.48	3383.66	576.48	278.078
	576.781	3364.63	576.781	258.085
	577.081	3396.35	577.081	274.092
	577.38	3402.69	577.38	276.098
	577.682	3383.67	577.682	272.105
	577.981	3402.7	577.981	278.112
	578.28	3332.94	578.28	282.119
	578.58	3383.68	578.58	284.126
	578.881	3402.71	578.881	280.132
	579.181	3390.03	579.181	278.139
	579.48	3402.72	579.48	270.146
	579.781	3377.35	579.781	274.153
	580.081	3377.36	580.081	286.159
	580.38	3402.73	580.38	270.166
	580.679	3390.05	580.679	270.173
	580.981	3390.05	580.981	274.18
	581.28	3415.42	581.28	260.187
	581.579	3396.4	581.579	266.193
	581.879	3402.75	581.879	288.2
	582.18	3421.78	582.18	272.207
	582.479	3428.12	582.479	268.214
	582.778	3421.78	582.778	288.221
	583.078	3402.76	583.078	304.227
	583.379	3434.48	583.379	304.234
	583.678	3402.77	583.678	284.241
	583.977	3415.45	583.977	282.248
	584.277	3396.43	584.277	296.254
	584.578	3415.46	584.578	310.261
	584.877	3383.76	584.877	298.268
	585.176	3396.44	585.176	276.275
	585.475	3428.16	585.475	298.282
	585.777	3377.42	585.777	298.288
	586.076	3415.48	586.076	288.295
	586.375	3447.19	586.375	322.302
	586.674	3415.49	586.674	302.309
	586.975	3409.15	586.975	314.316
	587.274	3415.49	587.274	318.322
	587.573	3447.21	587.573	298.329
	587.872	3466.24	587.872	300.336
	588.172	3402.82	588.172	314.343
	588.473	3440.88	588.473	310.349
	588.772	3409.17	588.772	310.356
	589.071	3440.88	589.071	306.363
	589.37	3485.28	589.37	348.37
	589.669	3434.55	589.669	318.377
	589.97	3453.58	589.97	328.383
	590.269	3453.58	590.269	328.39
	590.568	3428.22	590.568	326.397
	590.867	3440.91	590.867	342.404
	591.166	3434.57	591.166	322.41
	591.467	3440.91	591.467	316.417
	591.766	3459.94	591.766	332.424
	592.065	3434.58	592.065	344.431
	592.364	3472.63	592.364	344.438
	592.663	3421.9	592.663	364.444
	592.964	3447.27	592.964	340.451
	593.262	3396.54	593.262	312.458
	593.561	3415.57	593.561	360.465
	593.86	3402.89	593.86	338.472
	594.159	3396.55	594.159	324.478
	594.458	3409.24	594.458	344.485
	594.759	3402.9	594.759	350.492
	595.058	3352.16	595.058	348.499
	595.357	3371.19	595.357	334.505
	595.655	3371.19	595.655	324.512
	595.954	3440.96	595.954	310.519
	596.253	3377.54	596.253	294.526
	596.554	3396.57	596.554	318.533
	596.853	3377.55	596.853	316.539
	597.151	3402.93	597.151	304.546
	597.45	3307.79	597.45	314.553
	597.749	3314.14	597.749	286.56
	598.048	3345.85	598.048	308.566
	598.346	3358.54	598.346	294.573
	598.647	3326.83	598.647	276.58
	598.946	3320.49	598.946	278.587
	599.245	3339.52	599.245	274.594
	599.543	3326.84	599.543	284.6
	599.842	3345.87	599.842	248.607
	600.141	3333.19	600.141	260.614
	600.44	3320.51	600.44	250.621
	600.74	3364.91	600.74	272.628
	601.039	3345.89	601.039	252.634
	601.337	3307.84	601.337	256.641
	601.636	3326.87	601.636	246.648
	601.935	3320.53	601.935	244.655
	602.233	3333.22	602.233	262.661
	602.532	3326.88	602.532	248.668
	602.831	3320.54	602.831	242.675
	603.129	3333.23	603.129	250.682
	603.43	3352.26	603.43	216.689
	603.728	3307.87	603.728	242.695
	604.027	3295.18	604.027	226.702
	604.325	3301.53	604.325	236.709
	604.624	3339.59	604.624	238.716
	604.922	3339.59	604.922	246.723
	605.221	3320.57	605.221	242.729
	605.52	3352.28	605.52	230.736
	605.818	3288.86	605.818	212.743
	606.117	3295.21	606.117	228.75
	606.415	3333.27	606.415	230.756
	606.716	3314.24	606.716	224.763
	607.014	3301.56	607.014	228.77
	607.312	3276.2	607.312	224.777
	607.611	3295.23	607.611	238.784
	607.909	3307.91	607.909	208.79
	608.208	3295.23	608.208	238.797
	608.506	3314.26	608.506	226.804
	608.805	3320.61	608.805	230.811
	609.103	3301.59	609.103	242.818
	609.401	3307.93	609.401	242.824
	609.7	3301.59	609.7	226.831
	609.998	3314.28	609.998	214.838
	610.296	3282.57	610.296	232.845
	610.595	3307.95	610.595	228.851
	610.893	3314.29	610.893	220.858
	611.193	3307.95	611.193	216.865
	611.492	3282.59	611.492	226.872
	611.79	3326.99	611.79	216.879
	612.088	3288.94	612.088	218.885
	612.387	3263.57	612.387	228.892
	612.685	3307.97	612.685	216.899
	612.983	3327	612.983	226.906
	613.281	3301.63	613.281	220.912
	613.58	3282.61	613.58	226.919
	613.878	3295.3	613.878	212.926
	614.176	3333.36	614.176	206.933
	614.474	3301.65	614.474	214.94
	614.773	3276.28	614.773	202.946
	615.071	3282.63	615.071	206.953
	615.369	3320.69	615.369	202.96
	615.667	3327.03	615.667	218.967
	615.965	3339.72	615.965	218.974
	616.263	3288.98	616.263	204.98
	616.562	3288.99	616.562	210.987
	616.86	3301.68	616.86	204.994
	617.158	3320.71	617.158	213.001
	617.456	3295.34	617.456	193.007
	617.754	3276.32	617.754	209.014
	618.052	3314.38	618.052	193.021
	618.35	3301.69	618.35	189.028
	618.648	3320.73	618.648	199.035
	618.946	3295.36	618.946	221.041
	619.245	3295.36	619.245	201.048
	619.543	3301.71	619.543	203.055
	619.841	3314.4	619.841	207.062
	620.139	3257.32	620.139	197.068
	620.437	3295.38	620.437	199.075
	620.735	3289.04	620.735	207.082
	621.033	3301.73	621.033	205.089
	621.331	3295.39	621.331	211.096
	621.629	3289.05	621.629	193.102
	621.927	3276.37	621.927	229.109
	622.225	3295.4	622.225	205.116
	622.523	3308.09	622.523	203.123
	622.82	3282.72	622.82	185.13
	623.118	3308.09	623.118	213.136
	623.416	3295.41	623.416	215.143
	623.714	3308.1	623.714	211.15
	624.012	3295.42	624.012	205.157
	624.31	3314.45	624.31	211.163
	624.608	3289.08	624.608	219.17
	624.906	3301.77	624.906	205.177
	625.202	3282.75	625.202	223.184
	625.5	3251.04	625.5	213.191
	625.797	3289.1	625.797	195.197
	626.095	3301.78	626.095	193.204
	626.393	3301.79	626.393	199.211
	626.691	3327.16	626.691	215.218
	626.989	3320.82	626.989	193.225
	627.286	3263.74	627.286	177.231
	627.584	3289.12	627.584	213.238
	627.882	3270.09	627.882	209.245
	628.18	3327.18	628.18	211.252
	628.478	3276.44	628.478	199.258
	628.775	3314.5	628.775	213.265
	629.073	3295.48	629.073	217.272
	629.371	3295.48	629.371	197.279
	629.666	3282.8	629.666	213.286
	629.964	3301.83	629.964	189.292
	630.262	3301.83	630.262	205.299
	630.56	3308.18	630.56	217.306
	630.857	3276.47	630.857	193.313
	631.155	3289.16	631.155	213.319
	631.453	3289.16	631.453	195.326
	631.75	3282.82	631.75	185.333
	632.048	3263.8	632.048	199.34
	632.345	3295.52	632.345	201.347
	632.641	3270.15	632.641	195.353
	632.939	3270.15	632.939	193.36
	633.236	3308.21	633.236	195.367
	633.534	3263.82	633.534	203.374
	633.831	3280.31	633.831	235.381
	634.129	3295.54	634.129	199.387
	634.427	3263.83	634.427	195.394
	634.724	3276.52	634.724	183.401
	635.022	3270.18	635.022	197.408
	635.317	3232.13	635.317	207.414
	635.615	3276.53	635.615	183.421
	635.912	3276.53	635.912	187.428
	636.21	3282.88	636.21	187.435
	636.507	3251.17	636.507	185.442
	636.805	3251.17	636.805	193.448
	637.102	3263.86	637.102	185.455
	637.4	3244.84	637.4	193.462
	637.695	3251.18	637.695	197.469
	637.993	3244.84	637.993	185.475
	638.29	3244.85	638.29	193.482
	638.587	3257.53	638.587	191.489
	638.885	3282.91	638.885	187.496
	639.182	3270.23	639.182	179.503
	639.478	3232.18	639.478	173.509
	639.775	3257.55	639.775	175.516
	640.072	3263.89	640.072	181.523
	640.37	3263.9	640.37	179.53
	640.667	3194.14	640.667	171.537
	640.964	3232.19	640.964	181.543
	641.262	3251.22	641.262	163.55
	641.557	3232.2	641.557	171.557
	641.854	3219.52	641.854	155.564
	642.152	3225.86	642.152	151.57
	642.449	3232.21	642.449	149.577
	642.746	3206.84	642.746	169.584
	643.042	3219.53	643.042	147.591
	643.339	3219.54	643.339	149.598
	643.636	3232.22	643.636	145.604
	643.933	3251.25	643.933	141.611
	644.231	3225.89	644.231	147.618
	644.528	3232.23	644.528	137.625
	644.823	3219.55	644.823	149.632
	645.12	3225.9	645.12	151.638
	645.418	3225.9	645.418	133.645
	645.715	3244.93	645.715	139.652
	646.012	3225.91	646.012	143.659
	646.307	3213.23	646.307	149.665
	646.604	3200.55	646.604	149.672
	646.901	3232.26	646.901	143.679
	647.198	3244.95	647.198	139.686
	647.494	3238.61	647.494	147.693
	647.791	3219.59	647.791	139.699
	648.088	3213.25	648.088	151.706
	648.385	3244.96	648.385	135.713
	648.682	3219.6	648.682	141.72
	648.977	3244.97	648.977	131.726
	649.274	3232.29	649.274	131.733
	649.571	3232.29	649.571	135.74
	649.868	3206.93	649.868	129.747
	650.163	3232.3	650.163	139.754
	650.46	3238.65	650.46	125.76
	650.757	3225.97	650.757	137.767
	651.055	3213.28	651.055	149.774
	651.352	3232.31	651.352	137.781
	651.646	3225.98	651.646	137.788
	651.943	3225.98	651.943	135.794
	652.24	3245.01	652.24	147.801
	652.537	3206.96	652.537	141.808
	652.832	3238.67	652.832	125.815
	653.129	3251.36	653.129	133.821
	653.426	3226	653.426	125.828
	653.721	3226	653.721	137.835
	654.018	3219.66	654.018	125.842
	654.315	3206.98	654.315	139.849
	654.612	3264.06	654.612	139.855
	654.907	3206.99	654.907	139.862
	655.204	3226.02	655.204	135.869
	655.501	3238.71	655.501	127.876
	655.797	3276.76	655.797	129.883
	656.092	3238.71	656.092	133.889
	656.389	3251.4	656.389	137.896
	656.686	3257.75	656.686	133.903
	656.983	3238.72	656.983	129.91
	657.278	3245.07	657.278	121.916
	657.574	3264.1	657.574	137.923
	657.871	3257.76	657.871	131.93
	658.166	3270.45	658.166	135.937
	658.463	3232.4	658.463	145.944
	658.759	3232.4	658.759	141.95
	659.054	3276.8	659.054	133.957
	659.351	3264.12	659.351	135.964
	659.648	3257.78	659.648	119.971
	659.944	3251.44	659.944	137.977
	660.239	3226.08	660.239	135.984
	660.536	3245.11	660.536	123.991
	660.833	3295.85	660.833	141.998
	661.127	3270.48	661.127	154.005
	661.424	3264.14	661.424	144.011
	661.721	3276.83	661.721	134.018
	662.015	3226.1	662.015	144.025
	662.312	3264.15	662.312	138.032
	662.609	3251.47	662.609	136.039
	662.903	3257.82	662.903	152.045
	663.2	3264.17	663.2	142.052
	663.496	3276.85	663.496	146.059
	663.791	3264.17	663.791	142.066
	664.088	3251.49	664.088	128.072
	664.384	3270.52	664.384	144.079
	664.679	3283.21	664.679	134.086
	664.975	3270.53	664.975	138.093
	665.272	3251.5	665.272	126.1
	665.566	3289.56	665.566	136.106
	665.863	3257.85	665.863	158.113
	666.159	3276.88	666.159	140.12
	666.454	3276.89	666.454	160.127
	666.75	3283.23	666.75	144.133
	667.047	3257.87	667.047	140.14
	667.341	3245.19	667.341	154.147
	667.638	3270.56	667.638	138.154
	667.934	3245.19	667.934	138.161
	668.229	3251.54	668.229	166.167
	668.525	3251.54	668.525	140.174
	668.82	3276.92	668.82	144.181
	669.116	3257.89	669.116	150.188
	669.413	3251.55	669.413	132.195
	669.707	3270.58	669.707	160.201
	670.003	3245.22	670.003	142.208
	670.3	3251.56	670.3	134.215
	670.594	3219.86	670.594	158.222
	670.89	3264.26	670.89	146.228
	671.185	3213.52	671.185	158.235
	671.481	3232.55	671.481	144.242
	671.778	3213.53	671.778	146.249
	672.072	3226.22	672.072	150.256
	672.368	3226.22	672.368	126.262
	672.662	3238.91	672.662	148.269
	672.959	3232.57	672.959	162.276
	673.255	3245.26	673.255	128.283
	673.549	3257.94	673.549	150.29
	673.846	3264.29	673.846	150.296
	674.14	3207.21	674.14	144.303
	674.436	3200.87	674.436	144.31
	674.732	3200.88	674.732	146.317
	675.027	3232.59	675.027	148.323
	675.323	3213.57	675.323	150.33
	675.617	3251.63	675.617	134.337
	675.913	3226.26	675.913	148.344
	676.207	3207.24	676.207	146.351
	676.504	3200.9	676.504	148.357
	676.8	3226.27	676.8	138.364
	677.094	3226.27	677.094	138.371
	677.39	3245.31	677.39	140.378
	677.684	3232.62	677.684	114.385
	677.98	3264.34	677.98	128.391
	678.275	3207.26	678.275	124.398
	678.571	3213.61	678.571	156.405
	678.867	3207.27	678.867	134.412
	679.161	3207.27	679.161	120.418
	679.457	3226.3	679.457	150.425
	679.751	3207.28	679.751	142.432
	680.047	3219.97	680.047	132.439
	680.341	3245.34	680.341	116.446
	680.637	3213.63	680.637	146.452
	680.931	3169.24	680.931	142.459
	681.227	3207.3	681.227	142.466
	681.521	3239.01	681.521	134.473
	681.817	3207.3	681.817	126.479
	682.111	3213.65	682.111	136.486
	682.407	3220	682.407	130.493
	682.703	3220	682.703	148.5
	682.997	3200.97	682.997	136.507
	683.293	3213.66	683.293	118.513
	683.587	3232.69	683.587	142.52
	683.883	3239.04	683.883	148.527
	684.177	3220.02	684.177	126.534
	684.473	3251.73	684.473	138.541
	684.767	3220.02	684.767	148.547
	685.063	3207.34	685.063	146.554
	685.357	3188.32	685.357	152.561
	685.653	3213.69	685.653	132.568
	685.946	3201.01	685.946	154.574
	686.242	3232.72	686.242	126.581
	686.536	3226.39	686.536	150.588
	686.832	3201.02	686.832	138.595
	687.126	3201.02	687.126	132.602
	687.422	3220.05	687.422	138.608
	687.715	3188.35	687.715	138.615
	688.011	3207.38	688.011	140.622
	688.305	3220.06	688.305	138.629
	688.601	3251.78	688.601	142.635
	688.895	3239.1	688.895	146.642
	689.19	3201.05	689.19	160.649
	689.484	3220.08	689.484	138.656
	689.78	3232.77	689.78	144.663
	690.074	3232.77	690.074	154.669
	690.367	3251.8	690.367	140.676
	690.663	3226.43	690.663	150.683
	690.957	3245.47	690.957	154.69
	691.253	3239.13	691.253	156.697
	691.546	3251.81	691.546	148.703
	691.842	3258.16	691.842	134.71
	692.136	3251.82	692.136	166.717
	692.431	3239.14	692.431	142.724
	692.725	3245.49	692.725	162.73
	693.021	3270.86	693.021	144.737
	693.314	3207.44	693.314	140.744
	693.61	3237.88	693.61	236.751
	693.903	3220.13	693.903	162.758
	694.197	3245.5	694.197	140.764
	694.493	3239.16	694.493	156.771
	694.786	3258.19	694.786	170.778
	695.082	3213.8	695.082	158.785
	695.375	3220.15	695.375	180.792
	695.671	3258.21	695.671	162.798
	695.964	3239.18	695.964	170.805
	696.258	3270.9	696.258	158.812
	696.554	3258.22	696.554	158.819
	696.847	3258.22	696.847	170.825
	697.143	3258.22	697.143	166.832
	697.436	3226.51	697.436	164.839
	697.732	3270.91	697.732	166.846
	698.025	3232.86	698.025	170.853
	698.319	3277.26	698.319	166.859
	698.614	3213.84	698.614	182.866
	698.907	3239.22	698.907	160.873
	699.203	3251.9	699.203	176.88
	699.496	3239.22	699.496	166.886
	699.79	3245.57	699.79	164.893
	700.085	3258.26	700.085	174.9
	700.379	3220.21	700.379	176.907
	700.674	3289.98	700.674	184.914
	700.967	3258.27	700.967	174.92
	701.261	3213.88	701.261	172.927
	701.556	3226.56	701.556	172.934
	701.849	3220.22	701.849	168.941
	702.143	3239.26	702.143	166.948
	702.438	3226.57	702.438	152.954
	702.732	3213.89	702.732	152.961
	703.027	3226.58	703.027	172.968
	703.32	3232.93	703.32	154.975
	703.613	3226.59	703.613	170.981
	703.909	3232.93	703.909	172.988
	704.202	3226.59	704.202	150.995
	704.495	3220.26	704.495	169.002
	704.791	3245.63	704.791	165.009
	705.084	3239.29	705.084	159.015
	705.379	3277.35	705.379	171.022
	705.672	3226.61	705.672	171.029
	705.966	3245.64	705.966	177.036
	706.261	3251.99	706.261	167.043
	706.554	3226.62	706.554	177.049
	706.847	3271.02	706.847	155.056
	707.142	3201.26	707.142	155.063
	707.435	3252	707.435	157.07
	707.729	3232.98	707.729	161.076
	708.024	3239.32	708.024	165.083
	708.317	3213.96	708.317	159.09
	708.61	3226.65	708.61	171.097
	708.905	3245.68	708.905	169.104
	709.198	3252.02	709.198	147.11
	709.491	3239.34	709.491	157.117
	709.787	3258.37	709.787	151.124
	710.08	3239.35	710.08	149.131
	710.373	3252.04	710.373	147.137
	710.668	3239.36	710.668	157.144
	710.961	3245.7	710.961	155.151
	711.254	3264.73	711.254	157.158
	711.549	3226.68	711.549	151.165
	711.842	3252.05	711.842	159.171
	712.135	3277.43	712.135	155.178
	712.428	3245.72	712.428	153.185
	712.723	3239.38	712.723	161.192
	713.016	3245.73	713.016	163.199
	713.309	3258.41	713.309	167.205
	713.604	3258.42	713.604	153.212
	713.897	3220.37	713.897	169.219
	714.19	3283.79	714.19	157.226
	714.485	3283.8	714.485	155.232
	714.778	3252.09	714.778	169.239
	715.071	3258.43	715.071	169.246
	715.364	3214.04	715.364	163.253
	715.659	3220.39	715.659	173.26
	715.951	3264.79	715.951	187.266
	716.244	3264.79	716.244	169.273
	716.539	3239.43	716.539	177.28
	716.832	3239.43	716.832	173.287
	717.125	3245.77	717.125	163.294
	717.418	3233.09	717.418	169.3
	717.713	3290.18	717.713	167.307
	718.005	3252.13	718.005	183.314
	718.298	3264.82	718.298	173.321
	718.591	3226.77	718.591	167.327
	718.886	3277.51	718.886	165.334
	719.179	3258.48	719.179	169.341
	719.471	3207.75	719.471	163.348
	719.764	3252.15	719.764	169.355
	720.059	3264.84	720.059	175.361
	720.352	3258.5	720.352	165.368
	720.645	3252.16	720.645	159.375
	720.937	3264.85	720.937	163.382
	721.232	3277.54	721.232	167.388
	721.525	3277.54	721.525	179.395
	721.818	3277.54	721.818	177.402
	722.11	3252.18	722.11	179.409
	722.405	3252.18	722.405	181.416
	722.698	3264.87	722.698	173.422
	722.99	3264.87	722.99	167.429
	723.283	3258.53	723.283	161.436
	723.576	3258.54	723.576	183.443
	723.87	3233.17	723.87	183.45
	724.163	3283.91	724.163	173.456
	724.455	3277.57	724.455	163.463
	724.748	3245.87	724.748	191.47
	725.041	3239.53	725.041	181.477
	725.335	3277.58	725.335	177.483
	725.628	3283.93	725.628	191.49
	725.92	3277.59	725.92	171.497
	726.213	3296.62	726.213	181.504
	726.508	3271.26	726.508	189.511
	726.8	3277.6	726.8	183.517
	727.093	3271.26	727.093	201.524
	727.385	3290.29	727.385	175.531
	727.678	3290.3	727.678	195.538
	727.97	3283.96	727.97	165.544
	728.265	3283.96	728.265	189.551
	728.557	3271.28	728.557	193.558
	728.85	3252.26	728.85	209.565
	729.142	3252.26	729.142	177.572
	729.435	3277.63	729.435	187.578
	729.729	3258.61	729.729	197.585
	730.021	3334.72	730.021	211.592
	730.314	3252.27	730.314	187.599
	730.606	3252.28	730.606	211.606
	730.899	3303.02	730.899	213.612
	731.191	3252.28	731.191	209.619
	731.486	3322.05	731.486	219.626
	731.778	3334.74	731.778	209.633
	732.07	3309.38	732.07	209.639
	732.363	3315.72	732.363	207.646
	732.655	3245.96	732.655	207.653
	732.947	3303.04	732.947	207.66
	733.24	3322.07	733.24	195.667
	733.534	3290.37	733.534	201.673
	733.826	3296.71	733.826	195.68
	734.119	3265	734.119	213.687
	734.411	3309.4	734.411	223.694
	734.703	3303.06	734.703	193.701
	734.996	3284.04	734.996	213.707
	735.288	3309.41	735.288	217.714
	735.582	3322.1	735.582	209.721
	735.874	3303.08	735.874	235.728
	736.167	3347.48	736.167	229.734
	736.459	3296.74	736.459	237.741
	736.751	3315.77	736.751	231.748
	737.043	3322.12	737.043	223.755
	737.336	3385.55	737.336	241.762
	737.628	3341.15	737.628	221.768
	737.922	3366.53	737.922	213.775
	738.214	3341.16	738.214	221.782
	738.506	3315.79	738.506	235.789
	738.798	3347.51	738.798	221.795
	739.091	3315.8	739.091	239.802
	739.383	3328.49	739.383	217.809
	739.675	3315.81	739.675	237.816
	739.967	3296.78	739.967	257.823
	740.259	3319.62	740.259	279.829
	740.551	3322.16	740.551	233.836
	740.845	3334.85	740.845	237.843
	741.137	3322.17	741.137	231.85
	741.43	3284.12	741.43	247.857
	741.722	3290.46	741.722	257.863
	742.014	3366.57	742.014	243.87
	742.306	3315.84	742.306	263.877
	742.598	3290.47	742.598	259.884
	742.89	3347.56	742.89	245.89
	743.182	3334.88	743.182	267.897
	743.474	3328.54	743.474	257.904
	743.766	3303.17	743.766	265.911
	744.058	3341.23	744.058	257.918
	744.35	3290.49	744.35	277.924
	744.642	3322.21	744.642	245.931
	744.936	3309.53	744.936	259.938
	745.228	3334.9	745.228	251.945
	745.52	3322.22	745.52	275.952
	745.812	3315.88	745.812	255.958
	746.103	3347.6	746.103	253.965
	746.395	3341.26	746.395	259.972
	746.687	3309.55	746.687	249.979
	746.979	3296.87	746.979	277.985
	747.271	3309.56	747.271	271.992
	747.563	3309.56	747.563	259.999
	747.855	3322.25	747.855	262.006
	748.147	3322.25	748.147	250.013
	748.438	3315.91	748.438	250.019
	748.73	3296.89	748.73	254.026
	749.022	3328.6	749.022	266.033
	749.314	3309.58	749.314	282.04
	749.606	3290.56	749.606	266.046
	749.898	3322.27	749.898	230.053
	750.189	3303.25	750.189	288.06
	750.481	3309.59	750.481	258.067
	750.773	3252.52	750.773	248.074
	751.065	3258.86	751.065	230.08
	751.357	3328.63	751.357	248.087
	751.648	3303.27	751.648	230.094
	751.94	3303.27	751.94	254.101
	752.232	3303.27	752.232	252.108
	752.523	3309.62	752.523	244.114
	752.815	3271.57	752.815	238.121
	753.107	3296.94	753.107	238.128
	753.398	3277.92	753.398	224.135
	753.69	3271.58	753.69	240.141
	753.982	3303.29	753.982	228.148
	754.273	3271.59	754.273	228.155
	754.565	3309.64	754.565	216.162
	754.857	3265.25	754.857	232.169
	755.148	3277.9	755.148	226.207
	755.44	3283.59	755.44	226.179
	755.732	3258.87	755.732	224.157
	756.023	3254.71	756.023	220.725
	756.315	3266.45	756.315	211.265
	756.606	3259.65	756.606	216.167
	756.898	3259.6	756.898	207.69
	757.19	3253.84	757.19	203.744
	757.481	3224.19	757.481	218.634
	757.773	3246.8	757.773	216.746
	758.064	3268.9	758.064	207.311
	758.356	3268.44	758.356	215.574
	758.647	3263.72	758.647	220.994
	758.939	3274.5	758.939	230.79
	759.23	3223.29	759.23	195.947
	759.522	3250.6	759.522	211.944
	759.813	3236.66	759.813	207.271
	760.105	3254.74	760.105	205.176
	760.394	3246.87	760.394	188.573
	760.686	3261.42	760.686	205.8
	760.977	3285.86	760.977	188.675
	761.269	3278.31	761.269	184.874
	761.56	3243.23	761.56	187.347
	761.851	3262.59	761.851	175.394
	762.143	3251.49	762.143	172.783
	762.434	3237.45	762.434	176.82
	762.726	3246.19	762.726	175.79
	763.017	3262.38	763.017	175.741
	763.308	3259.22	763.308	170.992
	763.6	3266.59	763.6	170.264
	763.891	3246.07	763.891	170.095
	764.18	3253.96	764.18	174.337
	764.472	3266.91	764.472	170.242
	764.763	3262.56	764.763	166.077
	765.054	3248.42	765.054	165.077
	765.346	3239.24	765.346	164.992
	765.637	3255.07	765.637	172.701
	765.928	3269.38	765.928	165.976
	766.22	3265.87	766.22	166.011
	766.511	3249.93	766.511	162.935
	766.802	3268.13	766.802	163.324
	767.091	3267.79	767.091	156.045
	767.383	3262.75	767.383	161.877
	767.674	3263.57	767.674	165.653
	767.965	3258.92	767.965	162.294
	768.256	3250.43	768.256	170.052
	768.547	3272.29	768.547	177.96
	768.839	3259.67	768.839	175.951
	769.13	3277.71	769.13	182.506
	769.421	3269.77	769.421	174.558
	769.71	3276.8	769.71	180.002
	770.001	3283.07	770.001	187.277
	770.292	3279.16	770.292	187.909
	770.584	3270.83	770.584	188.748
	770.875	3286.59	770.875	184.918
	771.166	3275.47	771.166	191.116
	771.457	3274.1	771.457	185.47
	771.746	3266.65	771.746	183.171
	772.037	3260.94	772.037	190.725
	772.328	3280.87	772.328	186.809
	772.619	3279.12	772.619	185.049
	772.91	3265.24	772.91	192.851
	773.201	3283.36	773.201	182.782
	773.49	3268.77	773.49	195.071
	773.781	3276.33	773.781	190.839
	774.073	3271.98	774.073	183.783
	774.364	3262.17	774.364	181.02
	774.655	3267.04	774.655	190.549
	774.945	3287.65	774.945	202.77
	775.234	3265.51	775.234	197.87
	775.526	3275.39	775.526	200.96
	775.816	3251.99	775.816	193.345
	776.107	3265.01	776.107	184.043
	776.398	3265.96	776.398	189.494
	776.689	3280.58	776.689	185.726
	776.978	3252.65	776.978	194.893
	777.269	3270.61	777.269	188.165
	777.56	3267.16	777.56	175.247
	777.851	3282.58	777.851	186.461
	778.142	3267.46	778.142	196.256
	778.431	3263.71	778.431	184.881
	778.722	3244.7	778.722	183.501
	779.013	3255.99	779.013	183.243
	779.303	3261.89	779.303	198.521
	779.594	3279.1	779.594	177.344
	779.883	3265.26	779.883	188.866
	780.174	3273.1	780.174	179.48
	780.465	3286.48	780.465	178.833
	780.755	3266.85	780.755	179.844
	781.046	3266.85	781.046	177.151
	781.335	3270.75	781.335	181.508
	781.626	3263.73	781.626	175.362
	781.917	3259.1	781.917	178.287
	782.207	3268.13	782.207	188.021
	782.496	3268.31	782.496	179.491
	782.787	3273.8	782.787	167.489
	783.078	3256.32	783.078	177.797
	783.368	3258.9	783.368	170.738
	783.657	3276.05	783.657	169.574
	783.948	3237.11	783.948	170.7
	784.035	3218.08	784.035	170.62
	784.328	3243.44	784.328	152.62
	784.622	3224.41	784.622	176.622
	784.915	3262.45	784.915	168.622
	785.209	3249.76	785.209	162.623
	785.502	3275.13	785.502	166.624
	785.797	3262.44	785.797	160.625
	786.089	3243.4	786.089	156.626
	786.384	3230.71	786.384	164.627
	786.676	3237.05	786.676	152.628
	786.969	3243.38	786.969	172.629
	787.264	3256.06	787.264	160.63
	787.556	3262.4	787.556	156.631
	787.851	3268.73	787.851	156.632
	788.143	3205.3	788.143	162.633
	788.438	3237.01	788.438	146.634
	788.73	3237	788.73	160.635
	789.023	3268.71	789.023	148.636
	789.317	3249.68	789.317	148.637
	789.61	3217.96	789.61	156.638
	789.904	3236.98	789.904	160.639
	790.197	3287.71	790.197	152.64
	790.491	3243.31	790.491	146.641
	790.784	3268.67	790.784	146.642
	791.076	3255.98	791.076	138.643
	791.37	3275	791.37	158.644
	791.663	3281.34	791.663	146.645
	791.957	3274.99	791.957	144.646
	792.25	3281.33	792.25	158.647
	792.542	3262.29	792.542	152.648
	792.836	3249.6	792.836	148.649
	793.129	3274.96	793.129	152.65
	793.423	3287.64	793.423	148.651
	793.715	3268.61	793.715	136.652
	794.008	3255.92	794.008	142.653
	794.302	3281.28	794.302	154.654
	794.594	3287.62	794.594	152.655
	794.889	3262.24	794.889	146.656
	795.181	3338.34	795.181	168.657
	795.473	3274.91	795.473	146.658
	795.768	3255.88	795.768	134.659
	796.06	3262.22	796.06	146.66
	796.354	3293.92	796.354	138.661
	796.646	3300.26	796.646	148.662
	796.939	3293.91	796.939	144.663
	797.233	3274.88	797.233	140.664
	797.525	3325.61	797.525	150.665
	797.817	3293.89	797.817	148.666
	798.112	3306.57	798.112	158.667
	798.404	3331.93	798.404	148.668
	798.696	3306.56	798.696	142.669
	798.99	3300.21	798.99	138.67
	799.282	3312.89	799.282	142.671
	799.577	3293.85	799.577	146.672
	799.869	3293.85	799.869	148.673
	800.161	3319.21	800.161	142.674
	800.455	3350.92	800.455	152.675
	800.747	3319.2	800.747	136.676
	801.039	3312.85	801.039	152.677
	801.333	3325.53	801.333	156.678
	801.625	3306.49	801.625	144.679
	801.917	3350.89	801.917	162.68
	802.212	3369.91	802.212	158.681
	802.504	3338.19	802.504	156.682
	802.796	3401.61	802.796	156.683
	803.09	3331.83	803.09	148.684
	803.382	3382.57	803.382	170.685
	803.674	3338.16	803.674	156.686
	803.968	3369.87	803.968	150.687
	804.26	3363.52	804.26	146.688
	804.552	3344.49	804.552	154.689
	804.846	3382.53	804.846	164.69
	805.138	3388.87	805.138	160.691
	805.43	3376.18	805.43	152.692
	805.722	3420.57	805.722	166.693
	806.016	3382.51	806.016	156.694
	806.308	3376.16	806.308	148.695
	806.6	3433.24	806.6	154.696
	806.893	3439.57	806.893	158.697
	807.185	3458.59	807.185	168.698
	807.477	3401.5	807.477	162.699
	807.771	3445.89	807.771	164.7
	808.063	3433.2	808.063	178.701
	808.355	3445.88	808.355	162.702
	808.647	3439.53	808.647	180.703
	808.941	3439.53	808.941	152.704
	809.233	3458.55	809.233	180.705
	809.524	3458.54	809.524	162.706
	809.818	3528.3	809.818	162.707
	810.11	3496.59	810.11	160.708
	810.402	3534.63	810.402	160.709
	810.694	3521.94	810.694	162.709
	810.987	3528.28	810.987	164.71
	811.279	3547.3	811.279	180.711
	811.571	3566.32	811.571	166.712
	811.865	3591.68	811.865	172.713
	812.157	3598.02	812.157	176.714
	812.448	3604.35	812.448	190.715
	812.74	3591.66	812.74	172.716
	813.034	3585.32	813.034	184.717
	813.326	3617.02	813.326	184.718
	813.617	3661.41	813.617	164.719
	813.909	3629.69	813.909	180.72
	814.203	3636.03	814.203	180.721
	814.494	3680.42	814.494	160.722
	814.786	3636.02	814.786	176.723
	815.078	3648.69	815.078	192.724
	815.371	3648.69	815.371	184.725
	815.663	3737.47	815.663	160.726
	815.955	3674.04	815.955	180.727
	816.246	3781.86	816.246	164.728
	816.54	3724.77	816.54	180.729
	816.831	3819.9	816.831	168.73
	817.123	3807.21	817.123	172.731
	817.415	3769.15	817.415	168.732
	817.706	3756.46	817.706	172.733
	818	3838.9	818	162.734
	818.291	3807.18	818.291	178.735
	818.583	3756.44	818.583	162.736
	818.874	3857.91	818.874	162.737
	819.168	3781.8	819.168	158.738
	819.459	3826.19	819.459	160.739
	819.751	3794.47	819.751	162.74
	820.042	3838.86	820.042	172.741
	820.334	3769.09	820.334	168.742
	820.627	3851.53	820.627	152.743
	820.919	3927.63	820.919	194.744
	821.21	3794.44	821.21	164.745
	821.502	3769.06	821.502	148.746
	821.793	3743.69	821.793	166.747
	822.087	3807.1	822.087	152.748
	822.378	3686.59	822.378	174.749
	822.669	3705.61	822.669	152.75
	822.961	3718.29	822.961	142.751
	823.252	3718.29	823.252	152.752
	823.546	3699.25	823.546	144.753
	823.837	3749.98	823.837	160.754
	824.128	3705.58	824.128	148.755
	824.42	3680.21	824.42	140.756
	824.711	3730.94	824.711	140.757
	825.003	3566.03	825.003	148.758
	825.296	3616.76	825.296	148.759
	825.587	3597.73	825.587	130.76
	825.878	3578.7	825.878	124.761
	826.17	3559.66	826.17	142.762
	826.461	3559.66	826.461	136.763
	826.752	3559.65	826.752	140.764
	827.046	3527.94	827.046	134.765
	827.337	3508.9	827.337	132.766
	827.628	3521.58	827.628	132.767
	827.919	3496.21	827.919	126.768
	828.211	3477.17	828.211	142.769
	828.502	3477.17	828.502	128.77
	828.795	3458.13	828.795	136.771
	829.086	3420.07	829.086	132.772
	829.377	3458.12	829.377	128.773
	829.669	3432.74	829.669	132.774
	829.96	3464.45	829.96	126.775
	830.251	3426.39	830.251	118.776
	830.542	3394.67	830.542	120.777
	830.835	3343.93	830.835	124.778
	831.126	3362.95	831.126	120.779
	831.418	3369.28	831.418	122.78
	831.709	3362.93	831.709	122.781
	832	3356.59	832	118.782
	832.291	3356.58	832.291	122.783
	832.582	3324.86	832.582	120.784
	832.873	3331.2	832.873	124.785
	833.166	3318.51	833.166	120.786
	833.457	3324.84	833.457	118.787
	833.748	3305.81	833.748	114.788
	834.039	3324.83	834.039	112.789
	834.33	3312.14	834.33	110.79
	834.621	3286.76	834.621	116.791
	834.912	3324.81	834.912	112.792
	835.203	3293.09	835.203	126.793
	835.495	3261.38	835.495	130.794
	835.787	3267.71	835.787	124.795
	836.078	3293.07	836.078	116.796
	836.369	3286.73	836.369	116.797
	836.66	3299.4	836.66	116.797
	836.951	3280.37	836.951	124.798
	837.242	3280.37	837.242	94.7995
	837.533	3274.02	837.533	104.8
	837.824	3267.67	837.824	108.801
	838.115	3293.03	838.115	116.802
	838.406	3254.97	838.406	110.803
	838.697	3261.31	838.697	118.804
	838.988	3273.99	838.988	114.805
	839.281	3254.95	839.281	116.806
	839.572	3267.63	839.572	94.8074
	839.862	3204.2	839.862	114.808
	840.153	3254.93	840.153	108.809
	840.444	3254.93	840.444	116.81
	840.735	3235.89	840.735	94.8113
	841.026	3235.89	841.026	116.812
	841.317	3235.88	841.317	106.813
	841.607	3223.19	841.607	106.814
	841.898	3235.87	841.898	110.815
	842.189	3242.21	842.189	114.816
	842.48	3254.88	842.48	118.817
	842.771	3204.14	842.771	106.818
	843.061	3191.45	843.061	110.819
	843.352	3216.81	843.352	118.82
	843.643	3242.17	843.643	114.821
	843.934	3204.11	843.934	104.822
	844.226	3216.79	844.226	114.823
	844.517	3216.79	844.517	118.824
	844.808	3210.44	844.808	114.825
	845.098	3216.77	845.098	108.826
	845.389	3223.11	845.389	106.827
	845.68	3223.1	845.68	112.828
	845.97	3210.41	845.97	106.829
	846.261	3197.72	846.261	106.83
	846.552	3210.4	846.552	116.831
	846.842	3229.42	846.842	110.832
	847.133	3191.36	847.133	116.833
	847.424	3204.04	847.424	114.834
	847.714	3216.72	847.714	120.835
	848.005	3197.68	848.005	114.836
	848.295	3235.73	848.295	120.837
	848.586	3197.67	848.586	118.838
	848.876	3223.03	848.876	106.839
	849.167	3204	849.167	106.84
	849.458	3204	849.458	106.841
	849.748	3191.3	849.748	116.842
	850.039	3165.93	850.039	106.843
	850.329	3197.63	850.329	114.844
	850.62	3191.29	850.62	102.845
	850.91	3191.28	850.91	112.846
	851.201	3203.96	851.201	104.847
	851.491	3191.27	851.491	116.848
	851.782	3203.95	851.782	100.849
	852.072	3203.94	852.072	112.85
	852.363	3178.56	852.363	108.851
	852.653	3197.58	852.653	110.852
	852.943	3184.89	852.943	114.853
	853.234	3197.57	853.234	106.854
	853.524	3153.17	853.524	108.855
	853.815	3178.53	853.815	114.856
	854.105	3184.87	854.105	118.857
	854.396	3203.89	854.396	112.858
	854.686	3165.83	854.686	110.859
	854.976	3165.82	854.976	108.86
	855.265	3184.84	855.265	104.861
	855.555	3191.18	855.555	106.862
	855.845	3172.15	855.845	112.863
	856.136	3184.83	856.136	114.864
	856.426	3165.79	856.426	110.865
	856.716	3184.81	856.716	102.866
	857.007	3178.46	857.007	120.867
	857.297	3178.46	857.297	100.868
	857.587	3172.11	857.587	112.869
	857.878	3178.45	857.878	104.87
	858.168	3197.47	858.168	108.871
	858.458	3222.83	858.458	106.872
	858.748	3191.11	858.748	100.873
	859.039	3203.79	859.039	104.874
	859.329	3172.07	859.329	102.875
	859.619	3172.07	859.619	104.876
	859.909	3203.77	859.909	118.877
	860.2	3184.74	860.2	110.878
	860.488	3184.73	860.488	106.879
	860.778	3159.36	860.778	102.88
	861.068	3178.38	861.068	110.881
	861.358	3159.34	861.358	104.882
	861.648	3165.68	861.648	114.883
	861.939	3152.99	861.939	108.884
	862.229	3172.01	862.229	114.884
	862.519	3172	862.519	98.8855
	862.809	3159.31	862.809	100.886
	863.099	3191.02	863.099	106.887
	863.389	3165.64	863.389	104.888
	863.677	3184.66	863.677	106.889
	863.967	3159.29	863.967	106.89
	864.257	3184.65	864.257	98.8914
	864.548	3159.28	864.548	108.892
	864.838	3178.3	864.838	94.8934
	865.128	3165.61	865.128	102.894
	865.418	3165.6	865.418	104.895
	865.708	3152.91	865.708	104.896
	865.998	3140.22	865.998	98.8974
	866.286	3165.58	866.286	92.8983
	866.576	3184.6	866.576	112.899
	866.866	3178.25	866.866	102.9
	867.156	3152.88	867.156	100.901
	867.446	3146.53	867.446	102.902
	867.736	3152.86	867.736	108.903
	868.026	3146.52	868.026	108.904
	868.316	3171.88	868.316	98.9053
	868.604	3165.53	868.604	84.9063
	868.893	3165.52	868.893	98.9072
	869.183	3159.18	869.183	108.908
	869.473	3152.83	869.473	98.9092
	869.763	3146.48	869.763	108.91
	870.053	3190.87	870.053	94.9112
	870.343	3140.12	870.343	102.912
	870.631	3140.12	870.631	98.9132
	870.921	3146.45	870.921	106.914
	871.211	3184.5	871.211	104.915
	871.5	3159.13	871.5	98.9161
	871.79	3159.12	871.79	102.917
	872.08	3152.77	872.08	106.918
	872.37	3184.48	872.37	102.919
	872.658	3165.44	872.658	98.9201
	872.948	3165.44	872.948	98.9211
	873.237	3184.46	873.237	102.922
	873.527	3146.4	873.527	94.9231
	873.817	3165.42	873.817	94.924
	874.107	3159.07	874.107	106.925
	874.394	3152.72	874.394	108.926
	874.684	3165.4	874.684	102.927
	874.974	3171.74	874.974	94.928
	875.264	3159.04	875.264	102.929
	875.553	3127.33	875.553	100.93
	875.841	3127.32	875.841	92.931
	876.131	3171.71	876.131	98.932
	876.42	3139.99	876.42	100.933
	876.71	3165.36	876.71	94.9339
	877	3152.66	877	100.935
	877.287	3114.6	877.287	102.936
	877.577	3171.68	877.577	100.937
	877.867	3139.96	877.867	104.938
	878.156	3171.67	878.156	98.9389
	878.446	3152.63	878.446	94.9399
	878.734	3165.31	878.734	98.9409
	879.023	3133.59	879.023	90.9418
	879.313	3177.98	879.313	106.943
	879.602	3158.95	879.602	106.944
	879.892	3152.6	879.892	98.9448
	880.18	3152.6	880.18	102.946
	880.469	3171.62	880.469	104.947
	880.759	3158.93	880.759	96.9478
	881.048	3146.24	881.048	102.949
	881.338	3177.94	881.338	98.9498
	881.625	3158.91	881.625	94.9507
	881.915	3133.53	881.915	94.9517
	882.204	3120.84	882.204	94.9527
	882.494	3146.2	882.494	100.954
	882.781	3177.91	882.781	88.9547
	883.071	3146.19	883.071	104.956
	883.36	3146.19	883.36	92.9567
	883.65	3165.21	883.65	106.958
	883.937	3139.83	883.937	106.959
	884.226	3165.19	884.226	104.96
	884.516	3177.87	884.516	108.961
	884.805	3158.84	884.805	96.9616
	885.093	3146.15	885.093	92.9626
	885.382	3158.83	885.382	98.9636
	885.672	3158.82	885.672	92.9646
	885.961	3158.81	885.961	96.9656
	886.248	3152.47	886.248	106.967
	886.538	3158.8	886.538	94.9676
	886.827	3152.45	886.827	102.969
	887.116	3158.79	887.116	94.9695
	887.404	3152.44	887.404	108.971
	887.693	3158.78	887.693	100.972
	887.982	3146.09	887.982	106.972
	888.27	3139.74	888.27	90.9735
	888.559	3158.76	888.559	98.9745
	888.848	3158.75	888.848	102.975
	889.137	3158.75	889.137	106.976
	889.425	3133.37	889.425	106.977
	889.714	3158.73	889.714	96.9784
	890.003	3139.7	890.003	100.979
	890.291	3158.72	890.291	102.98
	890.58	3139.69	890.58	98.9814
	890.869	3165.05	890.869	106.982
	891.158	3158.7	891.158	112.983
	891.445	3158.7	891.445	102.984
	891.735	3171.37	891.735	100.985
	892.024	3139.66	892.024	92.9863
	892.311	3158.68	892.311	88.9873
	892.6	3152.33	892.6	92.9883
	892.889	3126.95	892.889	100.989
	893.177	3152.32	893.177	100.99
	893.466	3164.99	893.466	98.9913
	893.755	3139.62	893.755	106.992
	894.042	3158.64	894.042	98.9933
	894.331	3139.61	894.331	96.9943
	894.62	3158.63	894.62	96.9952
	894.909	3158.62	894.909	118.996
	895.196	3152.27	895.196	110.997
	895.485	3145.92	895.485	108.998
	895.774	3152.26	895.774	98.9992
	896.062	3145.91	896.062	107
	896.351	3164.93	896.351	99.0012
	896.64	3164.93	896.64	107.002
	896.927	3171.26	896.927	105.003
	897.216	3139.54	897.216	85.0041
	897.505	3126.85	897.505	99.0051
	897.792	3152.22	897.792	97.0061
	898.081	3158.55	898.081	107.007
	898.368	3158.55	898.368	93.0081
	898.657	3158.54	898.657	101.009
	898.946	3158.53	898.946	113.01
[truncated: 530 more rows]

## Sheet: Figure 3a
Figure 3a
	HC-MoS2/Mo2C (in 0.5 M H2SO4)			HC-MoS2/Mo2C (in 1.0 M KOH)			2 mg cm-2 Pt/C on Cu (in 0.5 M H2SO4)			2 mg cm-2 Pt/C on Cu (1.0 M KOH)			2D MoS2 (in 0.5 M H2SO4)			Cu foam (in 0.5 M H2SO4)
	Overpotential (V)	Current density (mA cm-2)		Overpotential (V)	Current density (mA cm-2)		Overpotential (V)	Current density (mA cm-2)		Overpotential (V)	Current density (mA cm-2)		Overpotential (V)	Current density (mA cm-2)		Overpotential (V)	Current density (mA cm-2)
	V	mA cm-2		V	mA cm-2		V	mA cm-2		V	mA cm-2		V	mA cm-2		V	mA cm-2
	-0.00197	-1.60505		0.09585	0.52125		0.09987	1.30128		0.10019	-1.3587		0.16126	-4.01138		0.10202	-0.3538
	-0.00393	-1.74473		0.09471	0.03167		0.09488	1.19088		0.09519	-1.3249		0.15948	-0.01856		0.10102	-0.3567
	-0.00593	-1.87917		0.09273	-0.37034		0.08989	1.05672		0.0902	-1.39286		0.15615	1.65952		0.10002	-0.3545
	-0.00794	-2.00632		0.09076	-0.53936		0.08491	0.89904		0.08521	-1.49706		0.15278	2.05947		0.09901	-0.3482
	-0.00993	-2.12252		0.08873	-0.64863		0.07993	0.7176		0.08023	-1.62258		0.14943	2.19495		0.09801	-0.3422
	-0.01194	-2.22954		0.08672	-0.71741		0.07495	0.5136		0.07525	-1.76906		0.14607	2.22949		0.09701	-0.3389
	-0.01395	-2.3274		0.08475	-0.75803		0.06997	0.2832		0.07027	-1.93668		0.14274	2.21175		0.09601	-0.3335
	-0.01594	-2.41359		0.08274	-0.79887		0.065	0.0312		0.0653	-2.12544		0.13942	2.16622		0.09501	-0.3256
	-0.01792	-2.48853		0.08074	-0.82947		0.05993	0.70552		0.06033	-2.33496		0.13608	2.10332		0.09401	-0.3196
	-0.01993	-2.55323		0.07875	-0.8565		0.055	0.04552		0.05536	-2.56714		0.13269	2.03355		0.09301	-0.3147
	-0.02193	-2.60634		0.07677	-0.87544		0.05	0.01312		0.05039	-2.81819		0.12942	1.95253		0.09201	-0.3147
	-0.02391	-2.64765		0.07473	-0.89604		0.04502	-0.2168		0.04543	-3.09189		0.1261	1.87034		0.09101	-0.3084
	-0.02591	-2.67764		0.07276	-0.90963		0.04006	-0.5864		0.04047	-3.38635		0.12281	1.78637		0.09001	-0.3064
	-0.0279	-2.69581		0.07077	-0.92485		0.0351	-0.9824		0.03552	-3.70158		0.11942	1.70121		0.08901	-0.3022
	-0.0299	-2.70244		0.06875	-0.94088		0.03014	-1.3688		0.03057	-4.03758		0.11609	1.61721		0.08801	-0.2977
	-0.03193	-2.69723		0.06675	-0.94526		0.02518	-1.7768		0.02562	-4.39622		0.11276	1.5324		0.08701	-0.2952
	-0.03392	-2.68046		0.06473	-0.95451		0.02022	-2.2088		0.02066	-4.74543		0.10949	1.45017		0.08601	-0.2896
	-0.0359	-2.65267		0.06276	-0.96249		0.01527	-2.6696		0.01572	-5.11351		0.10607	1.37105		0.08501	-0.2871
	-0.03791	-2.6132		0.06072	-0.96866		0.01032	-3.1568		0.01077	-5.50424		0.10282	1.29275		0.08401	-0.2824
	-0.03994	-2.562		0.05873	-0.97664		0.00537	-3.6776		0.00583	-5.91763		0.09947	1.21469		0.08301	-0.2761
	-0.04191	-2.50175		0.05673	-0.98087		0.00042344	-4.2344		0.000890305	-6.35932		0.09615	1.14173		0.08201	-0.2778
	-0.04393	-2.42984		0.05473	-0.98804		-0.00452	-4.8296		-0.00404	-6.82934		0.09283	1.07087		0.08101	-0.2733
	-0.04592	-2.34902		0.05275	-0.99551		-0.00945	-5.4656		-0.00897	-7.33333		0.08954	1.00298		0.08001	-0.2685
	-0.04791	-2.25848		0.05072	-0.99968		-0.01439	-6.1496		-0.0139	-7.87129		0.08619	0.93543		0.07901	-0.2654
	-0.04995	-2.15719		0.04872	-1.00203		-0.01931	-6.884		-0.01882	-8.4489		0.08286	0.87002		0.07801	-0.263
	-0.05197	-2.0478		0.04673	-1.0315		-0.02423	-7.6784		-0.02373	-9.06992		0.07953	0.80803		0.07701	-0.2598
	-0.05395	-1.93254		0.04473	-1.03214		-0.02915	-8.5328		-0.02864	-9.74002		0.07624	0.74779		0.07601	-0.2617
	-0.05595	-1.80865		0.04272	-1.04038		-0.03405	-9.4592		-0.03354	-10.4611		0.07289	0.69062		0.07501	-0.2573
	-0.05797	-1.67735		0.04072	-1.03822		-0.03895	-10.4528		-0.03843	-11.2425		0.06958	0.63477		0.07401	-0.254
	-0.05996	-1.54121		0.0387	-1.04692		-0.04385	-11.5256		-0.04331	-12.0844		0.06619	0.58161		0.07301	-0.2527
	-0.06197	-1.39886		0.03673	-1.05048		-0.04873	-12.68		-0.04818	-12.9905		0.06286	0.53262		0.07201	-0.25
	-0.06398	-1.25175		0.03475	-1.05429		-0.05361	-13.9208		-0.05305	-13.9607		0.05945	0.48583		0.07101	-0.2456
	-0.06599	-1.09966		0.03275	-1.05748		-0.05847	-15.2552		-0.0579	-15.0008		0.05619	0.44162		0.07001	-0.2477
	-0.06797	-0.94655		0.03075	-1.06527		-0.06333	-16.6832		-0.06274	-16.1125		0.05289	0.40139		0.06901	-0.2401
	-0.07	-0.78793		0.02873	-1.06666		-0.06818	-18.212		-0.06758	-17.2998		0.04961	0.36348		0.06801	-0.2404
	-0.072	-0.62771		0.02672	-1.06912		-0.07302	-19.844		-0.0724	-18.5664		0.04621	0.32772		0.06701	-0.2399
	-0.07401	-0.46745		0.02474	-1.075		-0.07784	-21.584		-0.07721	-19.9142		0.04289	0.29371		0.06601	-0.2406
	-0.076	-0.30755		0.02273	-1.0767		-0.08266	-23.432		-0.08201	-21.3299		0.0395	0.25991		0.06501	-0.2383
	-0.07803	-0.1441		0.02074	-1.07653		-0.08746	-25.376		-0.0868	-22.84		0.03622	0.23186		0.06401	-0.2361
	-0.08	0.01257		0.01874	-1.07642		-0.09226	-27.44		-0.09158	-24.4444		0.03292	0.20226		0.06301	-0.2355
	-0.08202	0.17205		0.01674	-1.08067		-0.09704	-29.6		-0.09634	-26.1244		0.02955	0.17567		0.06201	-0.234
	-0.08399	0.32624		0.01472	-1.0859		-0.10181	-31.856		-0.10109	-27.8987		0.02615	0.15029		0.06101	-0.2304
	-0.08603	0.4809		0.01274	-1.08545		-0.10657	-34.256		-0.10584	-29.7486		0.02285	0.12954		0.06001	-0.2293
	-0.08801	0.6277		0.01074	-1.0906		-0.11133	-36.728		-0.11056	-31.6928		0.01957	0.10953		0.05901	-0.2288
	-0.09003	0.77411		0.00872	-1.09115		-0.11607	-39.32		-0.11528	-33.7125		0.01618	0.09143		0.05801	-0.2306
	-0.09208	0.91613		0.00669	-1.09209		-0.1208	-42.008		-0.11998	-35.8455		0.01287	0.07245		0.05701	-0.2264
	-0.09407	1.04891		0.00471	-1.0996		-0.12552	-44.816		-0.12467	-38.054		0.00951	0.05427		0.05601	-0.2236
	-0.09608	1.17594		0.00273	-1.09724		-0.13023	-47.72		-0.12935	-40.3569		0.00623	0.03605		0.05501	-0.224
	-0.09808	1.29605		0.000711134	-1.10814		-0.13493	-50.72		-0.13401	-42.7541		0.00285	0.01692		0.05401	-0.2201
	-0.10008	1.40826		-0.00128	-1.1143		-0.13961	-53.864		-0.13867	-45.2458		-0.00046357	2.43887e-06		0.05301	-0.2202
	-0.10208	1.51306		-0.00325	-1.11592		-0.14429	-57.104		-0.1433	-47.8318		-0.00377	-0.02037		0.05201	-0.2212
	-0.10408	1.60883		-0.00525	-1.11474		-0.14895	-60.488		-0.14793	-50.5311		-0.00711	-0.04154		0.05101	-0.2192
	-0.10608	1.69581		-0.00727	-1.12139		-0.1536	-63.992		-0.15253	-53.3625		-0.01042	-0.06337		0.05001	-0.2182
	-0.10811	1.77402		-0.00928	-1.11938		-0.15824	-67.64		-0.15712	-56.2882		-0.0138	-0.08842		0.04901	-0.2191
	-0.11012	1.84222		-0.01126	-1.11903		-0.16285	-71.456		-0.16169	-59.3461		-0.01712	-0.11324		0.04801	-0.216
	-0.11213	1.90032		-0.01327	-1.11776		-0.16746	-75.44		-0.16624	-62.5551		-0.02041	-0.14096		0.04701	-0.2165
	-0.1141	1.94699		-0.01526	-1.11567		-0.17204	-79.616		-0.17077	-65.8961		-0.02377	-0.17006		0.04601	-0.2166
	-0.11611	1.98397		-0.01725	-1.11998		-0.1766	-83.984		-0.17529	-69.3882		-0.02703	-0.20474		0.04501	-0.2121
	-0.11811	2.00972		-0.01927	-1.12208		-0.18115	-88.544		-0.17978	-73.0312		-0.03047	-0.24009		0.04401	-0.2158
	-0.12009	2.02464		-0.02125	-1.12152		-0.18567	-93.32		-0.18424	-76.8631		-0.03377	-0.28118		0.04301	-0.2133
	-0.1221	2.02866		-0.02328	-1.1284		-0.19017	-98.336		-0.18868	-80.8459		-0.03707	-0.32381		0.04201	-0.2119
	-0.12407	2.02168		-0.02525	-1.1615		-0.19464	-103.592		-0.1931	-85.0175		-0.04036	-0.37235		0.04101	-0.2154
	-0.1261	2.00317		-0.02725	-1.15947		-0.19909	-109.088		-0.19749	-89.3779		-0.04368	-0.42527		0.04001	-0.2077
	-0.12809	1.97374		-0.02925	-1.16593		-0.20352	-114.824		-0.20185	-93.9458		-0.04703	-0.48263		0.03901	-0.2112
	-0.13009	1.93337		-0.03127	-1.16526		-0.20792	-120.848		-0.20618	-98.7026		-0.05039	-0.54532		0.03801	-0.2118
	-0.13211	1.88147		-0.03327	-1.17299		-0.21228	-127.16		-0.21049	-103.667		-0.05377	-0.61073		0.03701	-0.211
	-0.13408	1.82029		-0.03528	-1.17738		-0.21663	-133.736		-0.21476	-108.858		-0.05708	-0.67742		0.03601	-0.2095
	-0.13607	1.74796		-0.0373	-1.17654		-0.22094	-140.624		-0.219	-114.256		-0.0604	-0.74861		0.03501	-0.2117
	-0.13807	1.66544		-0.03928	-1.17757		-0.22522	-147.8		-0.22321	-119.9		-0.06382	-0.82		0.03401	-0.2087
	-0.14007	1.57271		-0.04125	-1.18525		-0.22947	-155.288		-0.22739	-125.771		-0.06713	-0.89378		0.03301	-0.2085
	-0.14207	1.46985		-0.04327	-1.1911		-0.23369	-163.088		-0.23153	-131.905		-0.07039	-0.96687		0.03201	-0.2089
	-0.14408	1.35796		-0.04527	-1.19807		-0.23788	-171.224		-0.23564	-138.267		-0.0737	-1.03863		0.03101	-0.2044
	-0.14607	1.23784		-0.04727	-1.20223		-0.24203	-179.696		-0.23972	-144.892		-0.0771	-1.11285		0.03001	-0.2017
	-0.14808	1.1088		-0.04926	-1.2023		-0.24615	-188.528		-0.24375	-151.782		-0.08041	-1.17904		0.02901	-0.2099
	-0.15009	0.97166		-0.05126	-1.20813		-0.25023	-197.696		-0.24775	-158.917		-0.08375	-1.24413		0.02801	-0.2096
	-0.15208	0.82868		-0.05326	-1.20826		-0.25428	-207.248		-0.25171	-166.335		-0.08706	-1.30727		0.02701	-0.209
	-0.15405	0.68047		-0.05527	-1.20893		-0.25829	-217.136		-0.25563	-174.037		-0.09039	-1.36474		0.02601	-0.2081
	-0.15604	0.52478		-0.05728	-1.21064		-0.26226	-227.432		-0.25952	-182.002		-0.09378	-1.41769		0.02501	-0.2062
	-0.15802	0.36473		-0.05927	-1.20828		-0.26618	-238.16		-0.26336	-190.27		-0.09703	-1.46721		0.02401	-0.2047
	-0.16002	0.19828		-0.06126	-1.21261		-0.27008	-249.2		-0.26717	-198.764		-0.1004	-1.50936		0.02301	-0.2045
	-0.16201	0.02835		-0.06324	-1.20719		-0.27393	-260.72		-0.27093	-207.636		-0.10377	-1.54369		0.02201	-0.2067
	-0.164	-0.14501		-0.06528	-1.21014		-0.27775	-272.48		-0.27464	-216.885		-0.10709	-1.57564		0.02101	-0.2088
	-0.16602	-0.32264		-0.06726	-1.21421		-0.28153	-284.72		-0.27831	-226.323		-0.11037	-1.60006		0.02001	-0.2047
	-0.16802	-0.50158		-0.06927	-1.23946		-0.28526	-297.44		-0.28194	-236.139		-0.11374	-1.62057		0.01901	-0.2046
	-0.17001	-0.68068		-0.07128	-1.23918		-0.28894	-310.64		-0.28554	-246.143		-0.11702	-1.63559		0.01801	-0.2102
	-0.17202	-0.86175		-0.07328	-1.23741		-0.29259	-324.08		-0.28909	-256.525		-0.1204	-1.64536		0.01701	-0.2081
	-0.17402	-1.0414		-0.07525	-1.24141		-0.2962	-338		-0.29258	-267.284		-0.12368	-1.64936		0.01601	-0.204
	-0.17602	-1.22119		-0.07725	-1.24374		-0.29976	-352.4		-0.29602	-278.421		-0.12705	-1.64862		0.01501	-0.2057
	-0.17799	-1.39606		-0.07925	-1.24475		-0.3033	-367.04		-0.29944	-289.747		-0.13038	-1.64316		0.01401	-0.2106
	-0.17999	-1.57174		-0.08126	-1.24407		-0.30676	-382.4		-0.3028	-301.45		-0.13372	-1.63451		0.01301	-0.2051
	-0.18196	-1.74092		-0.08325	-1.24962		-0.31022	-397.76		-0.30611	-313.53		-0.13706	-1.62113		0.01201	-0.2068
	-0.18396	-1.90969		-0.08525	-1.24987		-0.31364	-413.6		-0.30939	-325.8		-0.14037	-1.60579		0.01101	-0.2068
	-0.18594	-2.07288		-0.08725	-1.25262		-0.31701	-429.92		-0.31262	-338.447		-0.14375	-1.59257		0.01001	-0.2057
	-0.18796	-2.2333		-0.08926	-1.25744		-0.32033	-446.72		-0.31579	-351.471		-0.1471	-1.57669		0.00901	-0.2073
	-0.18995	-2.38714		-0.09129	-1.25855		-0.32365	-463.52		-0.31894	-364.684		-0.15042	-1.55889		0.00801	-0.2058
	-0.19192	-2.53352		-0.09325	-1.26246		-0.3269	-481.04		-0.32204	-378.275		-0.15379	-1.54163		0.00701	-0.2062
	-0.19396	-2.67781		-0.09529	-1.26694		-0.33012	-498.8		-0.32511	-392.055		-0.15716	-1.52055		0.00601	-0.2062
	-0.19597	-2.81456		-0.09727	-1.27012		-0.33332	-516.8		-0.32813	-406.212		-0.16041	-1.50056		0.00501	-0.2071
	-0.19791	-2.93881		-0.09928	-1.27132		-0.3365	-535.04		-0.33112	-420.557		-0.16378	-1.48012		0.00401	-0.2065
	-0.19993	-3.06155		-0.10125	-1.27647		-0.33962	-553.76		-0.33409	-435.092		-0.16707	-1.46044		0.00301	-0.2111
	-0.20193	-3.1747		-0.10324	-1.27657		-0.3427	-572.96		-0.337	-450.004		-0.17048	-1.44363		0.00201	-0.2114
	-0.20393	-3.28144		-0.10526	-1.27797		-0.34578	-592.16		-0.33989	-465.105		-0.17383	-1.43024		0.00101	-0.2114
	-0.20591	-3.37894		-0.10725	-1.28732		-0.34882	-611.84		-0.34274	-480.394		-0.17707	-1.42043		8.857e-06	-0.2084
	-0.20792	-3.47048		-0.10929	-1.29122		-0.35182	-631.76		-0.34555	-496.061		-0.18041	-1.41438		-0.000991151	-0.2082
	-0.20992	-3.55449		-0.11128	-1.29711		-0.35481	-651.92		-0.34836	-511.728		-0.18374	-1.4113		-0.00199	-0.2092
	-0.21191	-3.63063		-0.11326	-1.46242		-0.35777	-672.32		-0.35111	-527.773		-0.18709	-1.41465		-0.00299	-0.2095
	-0.21391	-3.70055		-0.11527	-1.42934		-0.3607	-692.96		-0.35384	-544.006		-0.19046	-1.425		-0.00399	-0.2123
	-0.21591	-3.76415		-0.11728	-1.38044		-0.36364	-713.6		-0.35654	-560.428		-0.19376	-1.44067		-0.00499	-0.2117
	-0.21789	-3.82165		-0.11926	-1.35363		-0.36653	-734.72		-0.35919	-577.228		-0.19707	-1.4627		-0.00599	-0.214
	-0.21992	-3.8752		-0.12126	-1.34688		-0.36942	-755.84		-0.36184	-594.028		-0.20039	-1.49433		-0.00699	-0.2162
	-0.22189	-3.92324		-0.12328	-1.34586		-0.37228	-777.2		-0.36446	-611.016		-0.20377	-1.53395		-0.00799	-0.2117
	-0.2239	-3.96864		-0.12525	-1.34761		-0.37514	-798.56		-0.36703	-628.382		-0.20713	-1.57805		-0.00899	-0.2106
	-0.22591	-4.01199		-0.12728	-1.33888		-0.37796	-820.4		-0.3696	-645.748		-0.21036	-1.63689		-0.00999	-0.2132
	-0.22792	-4.0543		-0.12926	-1.33292		-0.38078	-842.24		-0.37211	-663.491		-0.21364	-1.70816		-0.01099	-0.2143
	-0.22991	-4.09625		-0.13127	-1.33706		-0.38359	-864.08		-0.3746	-681.424		-0.21706	-1.80091		-0.01199	-0.2136
	-0.23189	-4.14003		-0.13326	-1.33458		-0.38636	-886.4		-0.37706	-699.545		-0.22043	-1.89985		-0.01299	-0.2172
	-0.23388	-4.18733		-0.13526	-1.33301		-0.38913	-908.72		-0.3795	-717.854		-0.22371	-2.0166		-0.01399	-0.2177
	-0.23589	-4.24022		-0.13727	-1.33627		-0.39187	-931.28		-0.38194	-736.164		-0.22703	-2.14946		-0.01499	-0.218
	-0.23786	-4.29879		-0.13927	-1.34201		-0.39462	-953.84		-0.38432	-754.851		-0.2304	-2.30174		-0.01599	-0.2166
	-0.23986	-4.36793		-0.14129	-1.3435		-0.39734	-976.64		-0.3867	-773.538		-0.23375	-2.46828		-0.01699	-0.2218
	-0.24186	-4.448		-0.14326	-1.344		-0.40003	-999.68		-0.38906	-792.414		-0.23716	-2.64591		-0.01799	-0.2201
	-0.24387	-4.54238		-0.14528	-1.3934		-0.4027	-1022.96		-0.39142	-811.29		-0.24042	-2.84317		-0.01899	-0.2196
	-0.24591	-4.65611		-0.14729	-1.38723					-0.39378	-830.166		-0.24376	-3.06009		-0.01999	-0.2194
	-0.2479	-4.78517		-0.1493	-1.38081					-0.39613	-849.042		-0.24706	-3.50992		-0.02099	-0.2186
	-0.24988	-4.93607		-0.15128	-1.38016					-0.39849	-867.918		-0.25036	-3.74455		-0.02199	-0.216
	-0.25187	-5.11324		-0.15326	-1.38816					-0.40085	-886.794		-0.25376	-4.00369		-0.02299	-0.2183
	-0.25386	-5.31904		-0.15529	-1.39987					-0.40323	-905.482		-0.25703	-4.27918		-0.02399	-0.2195
	-0.25586	-5.55641		-0.15727	-1.41841					-0.40559	-924.358		-0.26029	-4.57343		-0.02499	-0.2217
	-0.25784	-5.82888		-0.15927	-1.42336					-0.40797	-943.045		-0.26372	-4.88495		-0.02599	-0.2253
	-0.25984	-6.14128		-0.16126	-1.42899					-0.41033	-961.921		-0.26703	-5.20616		-0.02699	-0.2236
	-0.26182	-6.49762		-0.16329	-1.43753					-0.41269	-980.797		-0.27029	-5.61144		-0.02799	-0.2251
	-0.26381	-6.899		-0.16529	-1.4726					-0.41507	-999.484		-0.27368	-6.12615		-0.02899	-0.2218
	-0.26581	-7.357		-0.1673	-1.51802					-0.41743	-1018.36		-0.27698	-6.50755		-0.02999	-0.2233
	-0.2678	-7.86995		-0.16931	-1.52327								-0.28021	-6.8873		-0.03099	-0.2268
	-0.26992	-8.48764		-0.17129	-1.53175								-0.28354	-7.28172		-0.03199	-0.2268
	-0.27187	-9.12385		-0.17331	-1.55237								-0.28699	-7.83816		-0.03299	-0.2256
	-0.27385	-9.83915		-0.17532	-1.56914								-0.29022	-8.36681		-0.03399	-0.226
	-0.27582	-10.6285		-0.17729	-1.58677								-0.29348	-8.82495		-0.03499	-0.2266
	-0.27779	-11.501		-0.17926	-1.60811								-0.29683	-9.30257		-0.03599	-0.228
	-0.27972	-12.44		-0.18125	-1.6238								-0.30017	-9.95643		-0.03699	-0.2274
	-0.28171	-13.5074		-0.18328	-1.65055								-0.30344	-10.4848		-0.03799	-0.2305
	-0.28366	-14.6538		-0.18526	-1.67617								-0.30678	-11.0117		-0.03899	-0.2295
	-0.28559	-15.8944		-0.18726	-1.70076								-0.31011	-11.7416		-0.03999	-0.2305
	-0.28753	-17.2536		-0.18925	-1.73581								-0.31342	-12.3288		-0.04099	-0.2329
	-0.28947	-18.7299		-0.19127	-1.76934								-0.31676	-12.9608		-0.04199	-0.2326
	-0.29142	-20.341		-0.19327	-1.80944								-0.32004	-13.6728		-0.04299	-0.2324
	-0.29334	-22.0654		-0.19529	-1.84665								-0.32334	-14.3283		-0.04399	-0.2311
	-0.29524	-23.9132		-0.19728	-1.88559								-0.3267	-15.0785		-0.04499	-0.2353
	-0.29718	-25.9372		-0.19926	-1.93266								-0.33	-15.7743		-0.04599	-0.2373
	-0.29909	-28.0828		-0.20125	-1.98034								-0.33328	-16.5537		-0.04699	-0.2391
	-0.301	-30.4046		-0.20323	-2.03831								-0.33652	-17.2941		-0.04799	-0.2407
	-0.3029	-32.8915		-0.20523	-2.08985								-0.33987	-18.0734		-0.04899	-0.2385
	-0.30478	-35.5235		-0.20726	-2.15545								-0.34321	-18.9188		-0.04999	-0.2381
	-0.30667	-38.3485		-0.20923	-2.23122								-0.34647	-19.7467		-0.05099	-0.2396
	-0.30854	-41.342		-0.2112	-2.30975								-0.34978	-20.623		-0.05199	-0.2412
	-0.3104	-44.5227		-0.21322	-2.39416								-0.35314	-21.5525		-0.05299	-0.243
	-0.31225	-47.9145		-0.21525	-2.47923								-0.35644	-22.4964		-0.05399	-0.243
	-0.3141	-51.4923		-0.21723	-2.57873								-0.35972	-23.3756		-0.05499	-0.242
	-0.31596	-55.3311		-0.2192	-2.68685								-0.36299	-24.3939		-0.05599	-0.2451
	-0.31779	-59.3597		-0.2212	-2.8058								-0.36631	-25.4054		-0.05699	-0.2464
	-0.31961	-63.606		-0.22321	-2.93528								-0.36961	-26.4245		-0.05799	-0.244
	-0.32143	-68.125		-0.2252	-3.07528								-0.37293	-27.487		-0.05899	-0.249
	-0.32323	-72.8388		-0.22721	-3.22685								-0.37624	-28.6013		-0.05999	-0.2458
	-0.32505	-77.8854		-0.2292	-3.38886								-0.37956	-29.646		-0.06099	-0.248
	-0.3268	-83.0149		-0.23119	-3.57377								-0.38282	-30.7412		-0.06199	-0.247
	-0.3286	-88.5959		-0.23319	-3.75849								-0.38612	-31.855		-0.06299	-0.2467
	-0.33036	-94.3471		-0.23519	-3.97603								-0.38947	-33.1388		-0.06399	-0.2468
	-0.3322	-100.726		-0.23714	-4.22232								-0.39261	-34.4637		-0.06499	-0.2493
	-0.33394	-107.043		-0.23911	-4.46568								-0.39601	-35.6891		-0.06599	-0.2512
	-0.33565	-113.628		-0.24112	-4.73448								-0.39934	-37.0232		-0.06699	-0.253
	-0.33737	-120.556		-0.24309	-5.03153								-0.40258	-38.3781		-0.06799	-0.2549
	-0.33908	-127.791		-0.24511	-5.35213								-0.40592	-39.7466		-0.06899	-0.2535
	-0.34076	-135.296		-0.24709	-5.69378								-0.40918	-41.2223		-0.06999	-0.26
	-0.34245	-143.162		-0.24909	-6.07014								-0.4124	-42.8297		-0.07099	-0.2573
	-0.34411	-151.323		-0.25104	-6.47819								-0.41577	-44.2839		-0.07199	-0.2567
	-0.34576	-159.785		-0.25301	-6.92474								-0.41909	-45.7559		-0.07299	-0.2583
	-0.34737	-168.434		-0.25497	-7.40707								-0.42229	-47.3532		-0.07399	-0.2605
	-0.34898	-177.545		-0.25696	-7.93445								-0.42556	-48.7916		-0.07499	-0.2619
	-0.35058	-186.894		-0.25892	-8.50989								-0.42881	-50.4815		-0.07599	-0.2629
	-0.35219	-196.769		-0.26097	-9.15822								-0.43216	-52.3781		-0.07699	-0.2582
	-0.35378	-206.977		-0.26301	-9.86495								-0.43537	-54.2824		-0.07799	-0.259
	-0.35533	-217.286		-0.26498	-10.6332								-0.43864	-56.1002		-0.07899	-0.2638
	-0.35689	-228.205		-0.26692	-11.4276								-0.44199	-57.935		-0.07999	-0.2651
	-0.35843	-239.457		-0.26887	-12.2822								-0.4453	-59.7747		-0.08099	-0.2691
	-0.35996	-250.941		-0.2708	-13.2151								-0.44849	-61.7805		-0.08199	-0.267
	-0.36148	-262.922		-0.27272	-14.2351								-0.45173	-63.8129		-0.08299	-0.2685
	-0.36295	-275.019		-0.27464	-15.3253								-0.45498	-66.0516		-0.08399	-0.2694
	-0.36443	-287.619		-0.27659	-16.4841								-0.45834	-68.2799		-0.08499	-0.2732
	-0.36577	-299.456		-0.27851	-17.7481								-0.46149	-70.7016		-0.08599	-0.275
	-0.36725	-312.994		-0.28045	-19.1115								-0.46474	-73.1206		-0.08699	-0.2781
	-0.36867	-326.427		-0.28236	-20.5862								-0.46804	-75.5758		-0.08799	-0.277
	-0.37013	-340.866		-0.28427	-22.148								-0.47135	-77.8326		-0.08899	-0.2767
	-0.37161	-355.854		-0.28617	-23.832								-0.47457	-80.578		-0.08999	-0.273
	-0.37296	-370.267		-0.28807	-25.6221								-0.47784	-83.0041		-0.09099	-0.2753
	-0.37434	-385.339		-0.28994	-27.5602								-0.48104	-85.8231		-0.09199	-0.2775
	-0.37569	-400.518		-0.29185	-29.648								-0.48435	-88.584		-0.09299	-0.2732
	-0.37703	-416.159		-0.2937	-31.9266								-0.48779	-91.6682		-0.09399	-0.2796
	-0.37838	-432.307		-0.29557	-34.3217								-0.49102	-94.8929		-0.09499	-0.2798
	-0.37963	-447.897		-0.29742	-36.7911								-0.49425	-97.9477		-0.09599	-0.2842
	-0.3808	-462.689		-0.29924	-39.5309								-0.49752	-101.138		-0.09699	-0.2857
	-0.3822	-481.13		-0.30109	-42.368								-0.50077	-104.004		-0.09799	-0.2814
	-0.38356	-499.443		-0.30293	-45.2967								-0.50395	-107.445		-0.09899	-0.2884
	-0.38485	-517.394		-0.30473	-48.5242								-0.50712	-111.014		-0.09999	-0.2873
	-0.38611	-535.326		-0.30656	-51.7499								-0.51035	-114.753		-0.10099	-0.2849
	-0.38735	-553.579		-0.30833	-55.3873								-0.51358	-118.808		-0.10199	-0.2894
	-0.38859	-572.089		-0.31013	-59.1245								-0.51668	-122.411		-0.10299	-0.2882
	-0.3898	-590.772		-0.31188	-63.0526								-0.51995	-126.274		-0.10399	-0.2911
	-0.391	-609.684		-0.31366	-67.1423								-0.52322	-130.854		-0.10499	-0.2907
	-0.39221	-629.045		-0.31537	-71.5975								-0.52635	-135.378		-0.10599	-0.2904
	-0.3934	-648.768		-0.31713	-76.1179								-0.5295	-139.468		-0.10699	-0.2939
	-0.39457	-668.391		-0.3189	-80.5897								-0.53269	-143.617		-0.10799	-0.2973
	-0.39575	-688.532		-0.32059	-85.2274								-0.53591	-148.653		-0.10899	-0.2967
	-0.39691	-708.718		-0.32231	-90.3296								-0.53902	-153.744		-0.10999	-0.2969
	-0.39806	-729.128		-0.324	-95.3382								-0.54229	-158.947		-0.11099	-0.2985
	-0.39918	-749.371		-0.32572	-101.517								-0.54527	-164.121		-0.11199	-0.2961
	-0.40031	-770.063		-0.32744	-107.429								-0.54849	-169.961		-0.11299	-0.2984
	-0.40144	-790.994		-0.32909	-113.279								-0.55168	-176.002		-0.11399	-0.3026
	-0.40255	-812.119		-0.33075	-119.132								-0.55474	-181.191		-0.11499	-0.3018
	-0.40366	-833.153		-0.33237	-125.337								-0.55794	-187.253		-0.11599	-0.3017
	-0.40478	-854.621		-0.33403	-131.601								-0.56104	-193.461		-0.11699	-0.304
	-0.40585	-875.674		-0.33567	-137.976								-0.56417	-201.019		-0.11799	-0.3032
	-0.40692	-896.854		-0.33728	-144.688								-0.56723	-208.291		-0.11899	-0.3054
	-0.4082	-922.297		-0.33888	-151.261								-0.57036	-214.685		-0.11999	-0.3003
	-0.40907	-939.585		-0.34052	-157.967								-0.57342	-222.381		-0.12099	-0.3073
	-0.41025	-963.596		-0.34206	-165.776								-0.57661	-228.874		-0.12199	-0.3113
	-0.41134	-985.699		-0.34361	-172.747								-0.57962	-236.936		-0.12299	-0.307
	-0.4124	-1007.68		-0.34516	-180.678								-0.58273	-244.342		-0.12399	-0.3102
				-0.34673	-187.413								-0.58577	-251.278		-0.12499	-0.3094
				-0.34824	-196.018											-0.12599	-0.3126
				-0.34978	-204.175											-0.12699	-0.3143
				-0.35123	-213.553											-0.12799	-0.3159
				-0.35278	-221.228											-0.12899	-0.3151
				-0.35428	-229.649											-0.12999	-0.314
				-0.35575	-238.397											-0.13099	-0.311
				-0.35728	-246.965											-0.13199	-0.317
				-0.35879	-255.04											-0.13299	-0.3209
				-0.36028	-263.892											-0.13399	-0.3181
				-0.3617	-273.574											-0.13499	-0.3211
				-0.36312	-283.336											-0.13599	-0.3224
				-0.36458	-292.554											-0.13699	-0.3251
				-0.36597	-302.866											-0.13799	-0.3222
				-0.3675	-310.814											-0.13899	-0.3242
				-0.3689	-320.695											-0.13999	-0.326
				-0.37043	-329.226											-0.14099	-0.3248
				-0.37168	-341.601											-0.14199	-0.3266
				-0.37321	-349.735											-0.14299	-0.3277
				-0.37457	-360.952											-0.14399	-0.329
				-0.37581	-373.999											-0.14499	-0.3284
				-0.37733	-382.202											-0.14599	-0.3314
				-0.37867	-393.227											-0.14699	-0.3317
				-0.37995	-405.788											-0.14799	-0.3344
				-0.38135	-415.726											-0.14899	-0.3307
				-0.38287	-423.234											-0.14999	-0.3375
				-0.3842	-434.961											-0.15099	-0.3326
				-0.38541	-448.303											-0.15199	-0.3373
				-0.38674	-459.781											-0.15299	-0.3396
				-0.38811	-470.606											-0.15399	-0.3419
				-0.38946	-482.163											-0.15499	-0.3398
				-0.39076	-493.212											-0.15599	-0.3389
				-0.39201	-506.214											-0.15699	-0.343
				-0.39343	-516.268											-0.15799	-0.3449
				-0.39474	-528.071											-0.15899	-0.348
				-0.39608	-539.165											-0.15999	-0.3459
				-0.39747	-549.39											-0.16099	-0.3456
				-0.3989	-559.167											-0.16199	-0.3493
				-0.39982	-577.031											-0.16299	-0.348
				-0.40114	-588.527											-0.16399	-0.3492
				-0.40264	-597.069											-0.16499	-0.3512
				-0.40369	-613.464											-0.16599	-0.3497
				-0.40507	-623.835											-0.16699	-0.3522
				-0.40635	-636.286											-0.16798	-0.3563
				-0.40761	-649.121											-0.16898	-0.3597
				-0.40898	-660.279											-0.16998	-0.358
				-0.4102	-673.858											-0.17098	-0.3571
				-0.41142	-686.471											-0.17198	-0.3592
				-0.4127	-698.67											-0.17298	-0.3605
				-0.41388	-712.711											-0.17398	-0.3608
				-0.41529	-723.02											-0.17498	-0.3609
				-0.41674	-732.249											-0.17598	-0.3604
				-0.41784	-747.921											-0.17698	-0.3654
				-0.41937	-755.635											-0.17798	-0.3653
				-0.42048	-771.451											-0.17898	-0.361
				-0.42152	-788.068											-0.17998	-0.3656
				-0.42282	-799.807											-0.18098	-0.3672
				-0.42427	-808.995											-0.18198	-0.3705
				-0.4255	-821.794											-0.18298	-0.3688
				-0.42645	-839.941											-0.18398	-0.3705
				-0.42769	-852.687											-0.18498	-0.373
				-0.4291	-862.703											-0.18598	-0.371
				-0.43053	-872.732											-0.18698	-0.3751
				-0.43172	-886.617											-0.18798	-0.3773
				-0.43289	-900.906											-0.18898	-0.3761
				-0.4341	-914.484											-0.18998	-0.377
				-0.43546	-924.484											-0.19098	-0.3765
				-0.43649	-941.376											-0.19198	-0.3769
				-0.43774	-954.074											-0.19298	-0.3818
				-0.43886	-969.181											-0.19398	-0.3849
				-0.44016	-980.934											-0.19498	-0.3834
				-0.4413	-996.214											-0.19598	-0.3868
				-0.44243	-1011.48											-0.19698	-0.3853
																-0.19798	-0.385
																-0.19898	-0.3868
																-0.19998	-0.3901
																-0.20098	-0.3879
																-0.20198	-0.3917
																-0.20298	-0.3944
																-0.20398	-0.3913
																-0.20498	-0.3969
																-0.20598	-0.3941
																-0.20698	-0.3963
																-0.20798	-0.3973
																-0.20898	-0.4005
																-0.20998	-0.4016
																-0.21098	-0.4009
																-0.21198	-0.4006
																-0.21298	-0.4089
																-0.21398	-0.408
																-0.21498	-0.4103
																-0.21598	-0.4096
																-0.21698	-0.4093
																-0.21798	-0.4206
																-0.21898	-0.4594
																-0.21998	-0.4401
																-0.22098	-0.4274
																-0.22198	-0.425
																-0.22298	-0.4288
																-0.22398	-0.4248
																-0.22498	-0.4256
																-0.22598	-0.4285
																-0.22698	-0.43
																-0.22798	-0.4296
																-0.22898	-0.4335
																-0.22998	-0.4349
																-0.23098	-0.4355
																-0.23198	-0.4352
																-0.23298	-0.4347
																-0.23398	-0.4394
																-0.23498	-0.4418
																-0.23598	-0.442
																-0.23698	-0.4415
																-0.23798	-0.4478
																-0.23898	-0.4476
																-0.23998	-0.4505
																-0.24098	-0.4517
																-0.24198	-0.4502
																-0.24298	-0.4542
																-0.24398	-0.4549
																-0.24498	-0.4571
																-0.24598	-0.4548
																-0.24698	-0.4596
																-0.24798	-0.46
																-0.24898	-0.4637
																-0.24998	-0.4597
																-0.25098	-0.4625
																-0.25198	-0.4676
																-0.25298	-0.4696
																-0.25398	-0.4715
																-0.25498	-0.4705
																-0.25598	-0.4709
																-0.25698	-0.4727
																-0.25798	-0.4745
																-0.25898	-0.4712
																-0.25998	-0.4791
																-0.26098	-0.482
																-0.26198	-0.4814
																-0.26298	-0.4798
																-0.26398	-0.4832
																-0.26498	-0.487
																-0.26598	-0.4832
																-0.26698	-0.4864
																-0.26798	-0.4903
																-0.26898	-0.4889
																-0.26998	-0.4897
																-0.27098	-0.4918
																-0.27198	-0.4924
																-0.27298	-0.4971
																-0.27398	-0.4988
																-0.27498	-0.4976
																-0.27598	-0.5032
																-0.27698	-0.5096
																-0.27798	-0.5099
																-0.27898	-0.5063
																-0.27998	-0.5077
																-0.28098	-0.5109
																-0.28198	-0.5156
																-0.28298	-0.5155
																-0.28398	-0.5163
																-0.28498	-0.5181
																-0.28598	-0.5186
																-0.28698	-0.5225
																-0.28798	-0.5291
																-0.28898	-0.5319
																-0.28998	-0.531
																-0.29098	-0.5341
																-0.29198	-0.534
																-0.29298	-0.5393
																-0.29398	-0.5445
																-0.29498	-0.5452
																-0.29598	-0.5452
																-0.29698	-0.5527
																-0.29798	-0.5532
																-0.29898	-0.5533
																-0.29998	-0.5562
																-0.30098	-0.5683
																-0.30198	-0.5706
																-0.30298	-0.5716
																-0.30398	-0.5775
																-0.30498	-0.5819
																-0.30598	-0.5854
																-0.30697	-0.5907
																-0.30797	-0.5984
																-0.30897	-0.6062
																-0.30997	-0.6047
																-0.31097	-0.6114
																-0.31197	-0.6134
																-0.31297	-0.6162
																-0.31397	-0.6256
																-0.31497	-0.633
																-0.31597	-0.638
																-0.31697	-0.6431
																-0.31797	-0.6534
																-0.31897	-0.6588
																-0.31997	-0.6665
																-0.32097	-0.6763
																-0.32197	-0.6824
																-0.32297	-0.693
																-0.32397	-0.701
																-0.32497	-0.7082
																-0.32597	-0.715
																-0.32697	-0.7267
																-0.32797	-0.736
																-0.32897	-0.7436
																-0.32997	-0.75
																-0.33097	-0.7616
																-0.33197	-0.7761
																-0.33297	-0.7879
																-0.33397	-0.797
																-0.33497	-0.8096
																-0.33596	-0.8237
																-0.33696	-0.8322
																-0.33796	-0.8477
																-0.33896	-0.8571
																-0.33996	-0.8679
																-0.34096	-0.8852
																-0.34196	-0.8964
																-0.34296	-0.9141
																-0.34396	-0.9218
																-0.34496	-0.9382
																-0.34596	-0.9504
																-0.34696	-0.9624
																-0.34796	-0.9696
																-0.34896	-0.9809
																-0.34996	-0.9944
																-0.35096	-1.008
																-0.35196	-1.022
																-0.35296	-1.04
																-0.35396	-1.052
																-0.35495	-1.063
																-0.35595	-1.078
																-0.35695	-1.089
																-0.35795	-1.106
																-0.35895	-1.122
																-0.35995	-1.139
																-0.36095	-1.154
																-0.36195	-1.172
																-0.36295	-1.187
																-0.36395	-1.202
																-0.36495	-1.22
																-0.36595	-1.246
																-0.36695	-1.256
																-0.36795	-1.271
																-0.36895	-1.293
																-0.36994	-1.311
																-0.37094	-1.338
																-0.37194	-1.359
																-0.37294	-1.384
																-0.37394	-1.405
																-0.37494	-1.427
																-0.37594	-1.453
																-0.37694	-1.486
																-0.37794	-1.503
																-0.37894	-1.528
																-0.37993	-1.554
																-0.38093	-1.588
																-0.38193	-1.612
																-0.38293	-1.637
																-0.38393	-1.664
																-0.38493	-1.691
																-0.38593	-1.724
																-0.38693	-1.752
																-0.38792	-1.789
																-0.38892	-1.824
																-0.38992	-1.856
																-0.39092	-1.893
																-0.39192	-1.928
																-0.39292	-1.967
																-0.39391	-2.007
																-0.39491	-2.04
																-0.39591	-2.079
																-0.39691	-2.124
																-0.39791	-2.164
																-0.39891	-2.203
																-0.3999	-2.245
																-0.4009	-2.293
																-0.4019	-2.344
																-0.4029	-2.391
																-0.4039	-2.441
																-0.40489	-2.489
																-0.40589	-2.543
																-0.40689	-2.595
																-0.40789	-2.646
																-0.40889	-2.7
																-0.40988	-2.758
																-0.41088	-2.815
																-0.41188	-2.879
																-0.41288	-2.938
																-0.41387	-3.004
																-0.41487	-3.066
																-0.41587	-3.132
																-0.41686	-3.199
																-0.41786	-3.271
																-0.41886	-3.341
																-0.41986	-3.41
																-0.42085	-3.486
																-0.42185	-3.56
																-0.42285	-3.641
																-0.42384	-3.726
																-0.42484	-3.806
																-0.42583	-3.89
																-0.42683	-3.976
																-0.42783	-4.062
																-0.42882	-4.149
																-0.42982	-4.237
																-0.43082	-4.332
																-0.43181	-4.424
																-0.43281	-4.522
																-0.4338	-4.62
																-0.4348	-4.718
																-0.4358	-4.818
																-0.43679	-4.922
																-0.43779	-5.026
																-0.43878	-5.135
																-0.43978	-5.244
																-0.44077	-5.348
																-0.44177	-5.455
																-0.44276	-5.571
																-0.44376	-5.692
																-0.44475	-5.813
																-0.44575	-5.923
																-0.44674	-6.043
																-0.44774	-6.168
																-0.44873	-6.285
																-0.44973	-6.415
																-0.45072	-6.539
																-0.45172	-6.667
																-0.45271	-6.792
																-0.45371	-6.922
																-0.4547	-7.052
																-0.45569	-7.186
																-0.45669	-7.327
																-0.45768	-7.474
																-0.45868	-7.614
																-0.45967	-7.759
																-0.46066	-7.912
																-0.46166	-8.071
																-0.46265	-8.252
																-0.46364	-8.418
																-0.46464	-8.585
																-0.46563	-8.75
																-0.46662	-8.915
																-0.46761	-9.087
																-0.46861	-9.255
																-0.4696	-9.429
																-0.47059	-9.602
																-0.47158	-9.776
																-0.47258	-9.956
																-0.47357	-10.14
																-0.47456	-10.32
																-0.47555	-10.52
																-0.47654	-10.71
																-0.47754	-10.9
																-0.47853	-11.1
																-0.47952	-11.3
																-0.48051	-11.51
																-0.4815	-11.73
																-0.48249	-11.93
																-0.48348	-12.13
																-0.48448	-12.35
																-0.48547	-12.57
																-0.48646	-12.8
																-0.48745	-13.02
																-0.48844	-13.25
																-0.48943	-13.48
																-0.49042	-13.7
																-0.49141	-13.92
																-0.4924	-14.17
																-0.49339	-14.42
																-0.49438	-14.65
																-0.49537	-14.9
																-0.49636	-15.14
																-0.49735	-15.38
																-0.49834	-15.63
																-0.49933	-15.88
																-0.50031	-16.14
																-0.5013	-16.42
																-0.50229	-16.69
																-0.50328	-16.95
																-0.50427	-17.24
																-0.50526	-17.52
																-0.50624	-17.81
																-0.50723	-18.07
																-0.50822	-18.35
																-0.50921	-18.63
																-0.5102	-18.92
																-0.51118	-19.21
																-0.51217	-19.48
																-0.51316	-19.77
																-0.51415	-20.06
																-0.51513	-20.36
																-0.51612	-20.66
																-0.51711	-20.96
																-0.5181	-21.27
																-0.51908	-21.56
																-0.52007	-21.85
																-0.52106	-22.16
																-0.52205	-22.47
																-0.52303	-22.79
																-0.52402	-23.11
																-0.52501	-23.41
																-0.52599	-23.75
																-0.52698	-24.11
																-0.52796	-24.44
																-0.52895	-24.78
																-0.52993	-25.15
																-0.53092	-25.49
																-0.5319	-25.84
																-0.53288	-26.26
																-0.53387	-26.63
																-0.53485	-26.97
																-0.53584	-27.32
																-0.53682	-27.68
																-0.53781	-28.02
																-0.53879	-28.37
																-0.53978	-28.71
																-0.54076	-29.11
																-0.54175	-29.52
																-0.54273	-29.91
																-0.54371	-30.29
																-0.5447	-30.64
																-0.54568	-30.99
																-0.54667	-31.36
																-0.54765	-31.74
																-0.54863	-32.15
																-0.54962	-32.51
																-0.5506	-32.88
																-0.55158	-33.33
																-0.55257	-33.73
																-0.55355	-34.09
																-0.55454	-34.47
																-0.55552	-34.87
																-0.5565	-35.28
																-0.55748	-35.73
																-0.55846	-36.18
																-0.55944	-36.6
																-0.56043	-37
																-0.56141	-37.42
																-0.56239	-37.84
																-0.56338	-38.23
																-0.56436	-38.62
																-0.56534	-39.02
																-0.56632	-39.43
																-0.5673	-39.92
																-0.56828	-40.36
																-0.56926	-40.83
																-0.57024	-41.3
																-0.57123	-41.72
																-0.57221	-42.19
																-0.57319	-42.7
																-0.57417	-43.13
																-0.57515	-43.61
																-0.57612	-44.12
																-0.57711	-44.52
																-0.57809	-44.95
																-0.57907	-45.41
																-0.58005	-45.88
																-0.58103	-46.32
																-0.58201	-46.8
																-0.58299	-47.29
																-0.58397	-47.77
																-0.58495	-48.24
																-0.58593	-48.73
																-0.58691	-49.17
																-0.58789	-49.61
																-0.58887	-50.04
																-0.58985	-50.54
																-0.59083	-51.05
																-0.59181	-51.58
																-0.59279	-52.02
																-0.59377	-52.5
																-0.59475	-53.02
																-0.59572	-53.54
																-0.5967	-54.11
																-0.59767	-54.77
																-0.59865	-55.27
																-0.59963	-55.8
																-0.60061	-56.27
																-0.60159	-56.76
																-0.60257	-57.28
																-0.60354	-57.8
																-0.60452	-58.41
																-0.6055	-58.92
																-0.60648	-59.4
																-0.60746	-59.87
																-0.60844	-60.34
																-0.60941	-60.88
																-0.61039	-61.43
																-0.61137	-61.94
																-0.61234	-62.49
																-0.61332	-62.99
																-0.6143	-63.47
																-0.61528	-63.96
																-0.61626	-64.44
																-0.61724	-64.97
																-0.61822	-65.5
																-0.61918	-66.24
																-0.62016	-66.85
																-0.62114	-67.31
																-0.62212	-67.78
																-0.6231	-68.35
																-0.62407	-68.84
																-0.62505	-69.36
																-0.62603	-70
																-0.627	-70.61
																-0.62798	-71.12
																-0.62895	-71.65
																-0.62993	-72.14
																-0.63091	-72.6
																-0.63189	-73.11
																-0.63287	-73.6
																-0.63385	-74.13
																-0.63483	-74.64
																-0.63581	-75.15
																-0.63678	-75.84
																-0.63775	-76.46
																-0.63873	-77.01
																-0.6397	-77.58
																-0.64067	-78.32
																-0.64164	-79.04
																-0.64262	-79.61
																-0.64359	-80.12
																-0.64457	-80.61
																-0.64555	-81.21
																-0.64652	-81.98
																-0.64749	-82.56
																-0.64847	-82.99
																-0.64945	-83.45
																-0.65043	-84.1
																-0.6514	-84.62
																-0.65238	-85.26
																-0.65335	-85.9
																-0.65433	-86.43
																-0.6553	-86.95
																-0.65628	-87.45
																-0.65726	-87.92
																-0.65824	-88.46
																-0.65922	-88.94
																-0.66019	-89.66
																-0.66115	-90.5
																-0.66212	-91.39
																-0.66309	-91.97
																-0.66407	-92.49
																-0.66505	-93.04
																-0.66602	-93.59
																-0.667	-94.09
																-0.66798	-94.6
																-0.66895	-95.22
																-0.66992	-95.89
																-0.6709	-96.45
																-0.67188	-96.94
																-0.67286	-97.5
																-0.67382	-98.3
																-0.6748	-98.9
																-0.67577	-99.56
																-0.67675	-100.1
																-0.67772	-100.7
																-0.67869	-101.4
																-0.67967	-101.9
																-0.68065	-102.4
																-0.68161	-103.3
																-0.68258	-103.9
																-0.68356	-104.5
																-0.68454	-105
																-0.68552	-105.5
																-0.68649	-106
																-0.68747	-106.7
																-0.68844	-107.3
																-0.68941	-107.9
																-0.69039	-108.5
																-0.69136	-109.1
																-0.69233	-109.8
																-0.6933	-110.5
																-0.69428	-111.1
																-0.69525	-111.8
																-0.69622	-112.4
																-0.6972	-113
																-0.69818	-113.5
																-0.69915	-114.2
																-0.70012	-114.8
																-0.7011	-115.3
																-0.70207	-115.9
																-0.70304	-116.6
																-0.70402	-117.1
																-0.705	-117.6
																-0.70597	-118.3
																-0.70695	-118.9
																-0.70792	-119.6
																-0.7089	-120
																-0.70987	-120.8
																-0.71083	-121.6
																-0.7118	-122.3
																-0.71277	-123.1
																-0.71373	-124.1
																-0.71469	-125
																-0.71566	-125.6
																-0.71664	-126.2
																-0.71762	-126.7
																-0.71859	-127.2
																-0.71957	-127.8
																-0.72055	-128.2
																-0.72153	-128.8
																-0.72251	-129.2
																-0.72348	-129.8
																-0.72444	-130.9
																-0.72541	-131.6
																-0.72638	-132.2
																-0.72736	-132.8
																-0.72833	-133.3
																-0.72932	-133.6
																-0.7303	-134.2
																-0.73126	-135
																-0.73222	-136
																-0.73319	-136.8
																-0.73417	-137.2
																-0.73513	-138.1
																-0.7361	-138.9
																-0.73705	-140
																-0.73802	-140.8
																-0.739	-141.2
																-0.73996	-142.1
																-0.74092	-143.1
																-0.74189	-143.8
																-0.74287	-144.2
																-0.74385	-144.8
																-0.74483	-145.2
																-0.74582	-145.5
																-0.74678	-146.3
																-0.74775	-147
																-0.74874	-147.3
																-0.74972	-147.8
																-0.75069	-148.5
																-0.75167	-149
																-0.75264	-149.6
																-0.75363	-149.9
																-0.7546	-150.5
																-0.75554	-152
																-0.7565	-153
																-0.75747	-153.6
																-0.75845	-154.1
																-0.75943	-154.6
																-0.7604	-155.2
																-0.76137	-155.9
																-0.76234	-156.7
																-0.76332	-157.2
																-0.76429	-157.8
																-0.76526	-158.7
																-0.76623	-159.4
																-0.76721	-159.7
																-0.76819	-160.3
																-0.76914	-161.3
																-0.77009	-162.5
																-0.77107	-163
																-0.77204	-163.7
																-0.773	-164.6
																-0.77399	-164.9
																-0.77497	-165.5
																-0.77595	-165.9
																-0.77691	-166.8
																-0.77788	-167.5
																-0.77881	-169.1
																-0.77978	-169.8
																-0.78076	-170.3
																-0.78173	-171.1
																-0.78271	-171.6
																-0.78367	-172.4
																-0.78463	-173.4
																-0.7856	-174.1
																-0.78659	-174.3
																-0.78757	-174.8
																-0.78853	-175.7
																-0.78951	-176.2
																-0.79049	-176.7
																-0.79147	-177.2
																-0.79245	-177.6
																-0.79343	-178.2
																-0.7944	-178.8
																-0.79538	-179.3
																-0.79635	-180.1
																-0.7973	-181.2
																-0.79825	-182.3
																-0.79924	-182.7
																-0.80021	-183.2
																-0.80118	-183.9
																-0.80213	-185.1
																-0.8031	-185.9
																-0.80409	-186.2
																-0.80506	-186.9
																-0.80603	-187.5
																-0.80699	-188.5
																-0.80798	-188.8
																-0.80893	-189.9
																-0.80989	-190.9
																-0.81087	-191.4
																-0.81181	-192.7
																-0.81279	-193.2
																-0.81378	-193.4
																-0.81476	-193.9
																-0.81572	-194.8
																-0.8167	-195.4
																-0.81767	-195.9
																-0.81863	-196.9
																-0.81961	-197.4
																-0.82058	-198.1
																-0.82153	-199.3
																-0.82252	-199.5
																-0.82348	-200.5
																-0.82445	-201.2
																-0.82543	-201.7
																-0.82639	-202.5
																-0.82738	-202.9
																-0.82834	-203.8
																-0.82933	-203.9
																-0.83033	-204
																-0.83126	-205.7
																-0.83219	-207.4
																-0.83316	-208
																-0.83415	-208.3
																-0.83512	-208.9
																-0.83608	-210
																-0.83703	-211.1
																-0.83801	-211.6
																-0.83899	-211.9
																-0.83997	-212.5
																-0.84094	-213.1
																-0.84195	-213
																-0.84292	-213.7
																-0.84387	-214.8
																-0.84485	-215.4
																-0.84583	-215.7
																-0.84683	-215.8
																-0.8478	-216.5
																-0.84871	-218.5
																-0.84966	-219.8
																-0.85063	-220.5
																-0.85159	-221.3
																-0.85256	-222.1
																-0.85354	-222.6
																-0.85452	-223
																-0.85551	-223.3
																-0.85645	-224.7
																-0.85742	-225.3
																-0.8584	-225.9
																-0.85937	-226.5
																-0.86033	-227.6
																-0.86129	-228.5
																-0.86229	-228.5
																-0.86328	-228.8
																-0.86423	-230
																-0.86518	-231.1
																-0.86616	-231.6
																-0.86715	-231.8
																-0.86813	-232.3
																-0.86908	-233.3
																-0.87001	-235.1
																-0.87092	-237.1
																-0.87191	-237.3
																-0.87291	-237.3
																-0.8739	-237.7
																-0.87488	-238.2
																-0.87583	-239.4
																-0.8768	-239.9
																-0.8778	-240.1
																-0.87876	-241
																-0.87974	-241.5
																-0.88072	-241.9
																-0.88169	-242.6
																-0.88267	-243
																-0.88364	-243.8
																-0.88461	-244.5
																-0.88555	-245.8
																-0.88652	-246.7
																-0.88751	-246.8
																-0.88849	-247.2
																-0.88945	-248.3
																-0.8904	-249.3
																-0.89138	-249.8
																-0.89233	-251

## Sheet: Figure 3b
Figure 3b
	HC-MoS2/Mo2C (in 0.5 M H2SO4)		2 mg cm-2 Pt/C on Cu (in 0.5 M H2SO4)		2D MoS2 (in 0.5 M H2SO4)		Cu foam (in 0.5 M H2SO4)
	log (|j (mA cm-2)|)	Overpotential (V)	log (|j (mA cm-2)|)	Overpotential (V)	log (|j (mA cm-2)|)	Overpotential (V)	log (|j (mA cm-2)|)	Overpotential (V)
	0.50878	0.22721	0.53559	0.04461	0.50573	0.24376	0.50501	0.41686
	0.53005	0.2292	0.70145	0.04942	0.5453	0.24706	0.51468	0.41786
	0.55313	0.23119	0.84302	0.0542	0.5734	0.25036	0.52388	0.41886
	0.57501	0.23319	0.96716	0.05893	0.60246	0.25376	0.53275	0.41986
	0.59945	0.23519	1.07734	0.06363	0.63136	0.25703	0.54233	0.42085
	0.62555	0.23714	1.17621	0.06827	0.66024	0.26029	0.55145	0.42185
	0.64989	0.23911	1.2658	0.07288	0.68886	0.26372	0.56122	0.42285
	0.67527	0.24112	1.34716	0.07744	0.71652	0.26703	0.57124	0.42384
	0.7017	0.24309	1.42148	0.08196	0.74907	0.27029	0.58047	0.42484
	0.72853	0.24511	1.48961	0.08645	0.78719	0.27368	0.58995	0.42583
	0.7554	0.24709			0.81342	0.27698	0.59945	0.42683
	0.7832	0.24909			0.83805	0.28021	0.60874	0.42783
	0.81145	0.25104			0.86223	0.28354	0.61794	0.42882
	0.8404	0.25301			0.89421	0.28699	0.62706	0.42982
	0.86965	0.25497			0.92256	0.29022	0.63669	0.43082
	0.89952	0.25696			0.94571	0.29348	0.64582	0.43181
	0.92992	0.25892			0.9686	0.29683	0.65533	0.43281
	0.96181	0.26097			0.9981	0.30017	0.66464	0.4338
	0.99409	0.26301			1.02056	0.30344	0.67376	0.4348
	1.02666	0.26498			1.04185	0.30678	0.68287	0.4358
	1.05796	0.26692			1.06973	0.31011	0.69214	0.43679
	1.08928	0.26887			1.09092	0.31342	0.70122	0.43779
	1.12107	0.2708			1.11263	0.31676	0.71054	0.43878
	1.15336	0.27272			1.13586	0.32004	0.71966	0.43978
	1.18541	0.27464			1.15619	0.32334	0.72819	0.44077
	1.21706	0.27659			1.17836	0.3267	0.73679	0.44177
	1.24915	0.27851			1.19795	0.33	0.74593	0.44276
	1.28129	0.28045			1.2189	0.33328	0.75526	0.44376
	1.31358	0.28236			1.2379	0.33652	0.7644	0.44475
	1.34533	0.28427			1.25704	0.33987	0.77254	0.44575
	1.37716	0.28617			1.27689	0.34321	0.78125	0.44674
	1.40861	0.28807			1.29549	0.34647	0.79014	0.44774
	1.44028	0.28994			1.31435	0.34978	0.79831	0.44873
	1.47199	0.29185			1.3335	0.35314	0.8072	0.44973
	1.50415	0.2937			1.35211	0.35644	0.81551	0.45072
					1.36876	0.35972	0.82393	0.45172
					1.38728	0.36299	0.832	0.45271
					1.40493	0.36631	0.84023	0.45371
					1.42201	0.36961	0.84831	0.4547
					1.43913	0.37293	0.85649	0.45569
					1.45639	0.37624	0.86493	0.45669
					1.47197	0.37956	0.87355	0.45768
					1.48772	0.38282	0.88161	0.45868
					1.50318	0.38612	0.88981	0.45967
							0.89829	0.46066
							0.90693	0.46166
							0.91656	0.46265
							0.92521	0.46364
							0.93374	0.46464
							0.94201	0.46563
							0.95012	0.46662
							0.95842	0.46761
							0.96638	0.46861
							0.97447	0.4696
							0.98236	0.47059
							0.99016	0.47158
							0.99808	0.47258
							1.00604	0.47357
							1.01368	0.47456
							1.02202	0.47555
							1.02979	0.47654
							1.03743	0.47754
							1.04532	0.47853
							1.05308	0.47952
							1.06108	0.48051
							1.0693	0.4815
							1.07664	0.48249
							1.08386	0.48348
							1.09167	0.48448
							1.09934	0.48547
							1.10721	0.48646
							1.11461	0.48745
							1.12222	0.48844
							1.12969	0.48943
							1.13672	0.49042
							1.14364	0.49141
							1.15137	0.4924
							1.15897	0.49339
							1.16584	0.49438
							1.17319	0.49537
							1.18013	0.49636
							1.18696	0.49735
							1.19396	0.49834
							1.20085	0.49933
							1.2079	0.50031
							1.21537	0.5013
							1.22246	0.50229
							1.22917	0.50328
							1.23654	0.50427
							1.24353	0.50526
							1.25066	0.50624
							1.25696	0.50723
							1.26364	0.50822
							1.27021	0.50921
							1.27692	0.5102
							1.28353	0.51118
							1.28959	0.51217
							1.29601	0.51316
							1.30233	0.51415
							1.30878	0.51513
							1.31513	0.51612
							1.32139	0.51711
							1.32777	0.5181
							1.33365	0.51908
							1.33945	0.52007
							1.34557	0.52106
							1.3516	0.52205
							1.35774	0.52303
							1.3638	0.52402
							1.3694	0.52501
							1.37566	0.52599
							1.3822	0.52698
							1.3881	0.52796
							1.3941	0.52895
							1.40054	0.52993
							1.40637	0.53092
							1.41229	0.5319
							1.41929	0.53288
							1.42537	0.53387
							1.43088	0.53485
							1.43648	0.53584
							1.44217	0.53682
							1.44747	0.53781
							1.45286	0.53879
							1.45803	0.53978
							1.46404	0.54076
							1.47012	0.54175
							1.47582	0.54273
							1.4813	0.54371
							1.48629	0.5447
							1.49122	0.54568
							1.49638	0.54667
							1.50161	0.54765

## Sheet: Figure 3c
Figure 3c
	HC-MoS2/Mo2C (in 0.5 M H2SO4)			2 mg cm-2 Pt/C on Cu (in 0.5 M H2SO4)
	Current density (mA cm-2)	Δη/Δlog|j| (mV dec-1)	yEr±	Current density (mA cm-2)	Δη/Δlog|j| (mV dec-1)	yEr±
	0-10	60.02	2.69	0-10	32.8933	2.85667
	10-50	59.87	1.71	10-50	77.6067	10.9633
	50-100	57.4633	2.51667	50-100	135.29	14.59
	100-200	69.3433	1.54667	100-200	198.023	2.06667
	200-500	80.58	2.3	200-500	215.517	2.38333
	500-1000	91.9533	2.91667	500-1000	237.697	14.2433

## Sheet: Figure 3e
Figure 3e
	Time (s)	Depature size of bubbles (mm)	yEr±
	1	0.199	0.069
	3	0.24	0.159
	5	0.171	0.054
	7	0.202	0.119
	9	0.171	0.078

## Sheet: Figure 3f
Figure 3f
	Samples No.	η1000 (mV)
	1	412
	2	400
	3	511
	4	658
	5	400
	6	670
	7	1107
	8	660
	9	822
	10	1170
	11	321
	12	388
	13	958
	14	455
	15	500
	16	1220

[truncated: 7 more sheets: Figure 3g, Figure 4b, Figure 4c, Figure 4d, Figure 4e, Figure 5a, Figure 5b]
